# Supplementary material for: Machine learning predicts the risk of osteoporosis in patients with breast cancer and healthy women
Source: J Cancer Res Clin Oncol. 2024 Feb 23;150(2):102. doi: 10.1007/s00432-024-05622-8 (PMC10891247; doi:10.1007/s00432-024-05622-8)
Supplement: Supplementary file 1 — Supplementary file1 (XLSX 64 KB) [file 432_2024_5622_MOESM1_ESM.xlsx]

## Sheet: Sheet1
Name	Age	BC	Lipid	Bony	Protein	Total water	Intracellular fluid	Extracellular fluid	Muscle mass	Weight	Body Fat rate	BMI	Waist-hip ratio	Basic metabolic rate	BMD	Z	T
NA	30	0	15.6	2.78	10.9	29.3	18.2	11.1	29.1	55.6	28.1	20.5	0.87	1234	1.45	1.97	1.2
NA	30	0	8.4	3.01	11.6	31.5	19.6	11.9	31.2	51.5	16.4	17.8	0.83	1300	0.74	-2.32	1.2
NA	30	0	18.5	3.22	11.5	31.6	19.5	12.1	31	61.8	29.9	23.8	0.84	1305	0.43	-2.26	0.2
NA	31	0	23.5	2.8	11.3	31	19.2	11.8	30.5	65.6	35.8	24.7	0.91	1279	1.58	-1.05	0.4
NA	31	0	16.3	2.54	10.2	27	16.7	10.3	26.9	53	30.7	20.1	0.86	1163	0.98	-2.73	-1.6
NA	31	0	13	2.66	10.5	28.6	17.5	11.1	28	51.8	25.2	19.3	0.85	1207	0.7	-1.04	1.1
NA	32	0	14.5	2.79	11	29.9	18.5	11.4	29.5	55.2	26.2	20	0.83	1249	0.68	-1.53	2.7
NA	32	0	15	2.63	9.9	26	16	10	25.9	50.5	29.7	17.7	0.86	1137	0.67	-2.27	-1.3
NA	32	0	15.1	2.84	11.8	32.6	20.4	12.2	32.2	59.3	25.4	22	0.84	1326	0.95	-1.37	-0.9
NA	32	0	8.8	2.49	9.3	24.1	14.7	9.4	24	41.7	21.2	16.7	0.79	1080	0.56	-2.46	-0.7
NA	33	0	13.2	2.65	10.2	27.4	16.7	10.7	26.9	50.5	26.1	18.4	0.83	1176	0.59	-0.31	-0.2
NA	33	0	17.5	3.12	11.6	32	19.8	12.2	31.4	61.2	28.5	22.6	0.87	1315	1.17	-2.99	-0.1
NA	33	0	16.1	2.79	11.1	30	18.7	11.3	29.8	57	28.3	20.2	0.88	1253	0.02	-0.71
NA	34	0	15.2	2.29	9.5	24.2	15.1	9.1	24.6	48.2	31.6	20.2	0.82	1082	0.54	-0.22	-0.9
NA	34	0	18.4	3	11.3	31	19.1	11.9	30.4	60.7	30.4	22.3	0.89	1283	1.3	1.49	0.2
NA	34	0	14.8	2.69	10.9	29.6	18.3	11.3	29.2	55	26.9	21.5	0.87	1238	1.08	-0.91	1.5
NA	35	0	23.3	2.87	10.5	28.6	17.5	11.1	28	62.3	37.4	24.3	0.92	1213	0.1	-1.86	0.4
NA	35	0	13.8	3.36	11.9	33.9	20.9	13	32.8	60	22.9	21.4	0.86	1369	1.04	-2.32	1.7
NA	35	0	27.3	3.47	12.2	34.4	21.4	13	33.6	74.4	36.7	26.4	0.93	1386	0.89	0.8	1.3
NA	36	0	10	2.78	10.9	29.1	18.1	11	29	49.8	20.1	17.2	0.81	1230	1.26	-1.56	0.5
NA	36	0	13.8	2.44	10.1	26.5	16.4	10.1	26.5	49.8	27.7	22.6	0.83	1148	0.92	-0.15	0.5
NA	36	0	16.5	2.65	10.4	28	17.2	10.8	27.6	54.6	30.3	19.5	0.87	1192	1.25	-0.73	0.1
NA	36	0	17.8	2.8	11.1	30.8	18.9	11.9	30	59.5	29.9	24.1	0.89	1271	0.25	0.64	-0.6
NA	36	0	12.2	2.88	10.6	28.9	17.7	11.2	28.3	51.6	23.7	20.3	0.85	1220	0.61	-0.91	-0.8
NA	36	0	12.6	2.78	11	29.9	18.4	11.5	29.4	53.3	23.7	20.1	0.87	1248	0.59	-1.62	0.2
NA	37	0	15	2.09	9.3	23.8	14.7	9.1	24	47.2	31.8	22	0.86	1065	0.89	-2.72	0.8
NA	37	0	19.4	3.06	12.2	34.3	21.4	12.9	33.6	66	29.3	26.4	0.88	1377	1.71	-1.78	-0.2
NA	37	0	15.8	2.88	10.7	29.2	18	11.2	28.7	55.6	28.4	20.1	0.83	1229	0.15	0.12	0.9
NA	37	0	16.2	2.55	10.1	27.3	16.7	10.6	26.8	53.2	30.5	22.3	0.85	1169	1	-3.33	-2.2
NA	37	0	14.1	2.79	11	30.1	18.5	11.6	29.5	55	25.6	19.6	0.87	1253	0.49	-1.02	0.1
NA	37	0	16.9	3.11	11.3	31.2	19.2	12	30.5	59.5	28.3	21	0.83	1291	0.63	-1.61	0
NA	37	0	17.1	3.01	11.5	31.3	19.5	11.8	31	59.9	28.6	21	0.9	1294	1.25	-2.11	0.4
NA	38	0	12.7	2.41	9.7	25.3	15.6	9.7	25.3	47.1	26.9	17.9	0.82	1114	0.74	-2.49	0.1
NA	38	0	14.6	3.23	11.6	32.3	19.8	12.5	31.4	58.7	25	21.6	0.82	1322	1.18	-0.75	0.8
NA	38	0	14.2	2.53	10.2	26.8	16.5	10.3	26.7	50.7	28	19.7	0.85	1158	0.79	0.6	1.7
NA	39	0	21	2.69	11.2	30	18.8	11.2	30	61.9	33.9	23	0.93	1254	0.8	-0.91	-0.2
NA	39	0	18.4	2.66	10.4	27.9	17.3	10.6	27.7	56.4	32.6	22.6	0.89	1191	1.57	0.17	1.5
NA	39	0	11.3	2.8	11.2	30.7	19	11.7	30.2	53	21.3	19.9	0.84	1271	1.22	-1.08	-1.4
NA	39	0	18.9	2.66	10.5	28.1	17.3	10.8	27.8	57.2	33.1	21.5	0.89	1197	1.67	-0.97	-1.3
NA	40	0	23.5	2.8	11.3	30.9	19	11.9	30.3	65.5	35.8	23.9	0.94	1278	1.04	-1.7	0.7
NA	40	0	21.3	2.92	11.7	32.1	19.9	12.2	31.6	65	32.8	25.6	0.92	1313	1.22	0.31	0.3
NA	40	0	18.2	3	11.2	30.7	19	11.7	30.2	60.1	30.3	23.5	0.85	1275	0.73	-1.47	0.1
NA	40	0	15.6	2.67	10.5	28.5	17.5	11	28	54.3	28.6	21.9	0.92	1207	1.28	-0.88	0.6
NA	41	0	20.5	3.03	11.8	32.9	20.3	12.6	32.1	65.2	31.4	25.5	0.88	1336	0.3	-1.95	0.5
NA	41	0	22.5	3.21	11.3	31	19.4	11.6	30.7	65	34.7	24	0.89	1287	1.03	-0.59	0.4
NA	42	0	28.9	3.37	12.2	34.9	21.5	13.4	33.7	76.4	37.8	29.8	0.9	1396	0.88	-2.09	-0.4
NA	42	0	18.1	2.9	11.1	30.3	18.7	11.6	29.8	59.4	30.4	22.5	0.86	1263	0.61	-0.93	-0.5
NA	42	0	14.4	2.89	10.9	29.9	18.3	11.6	29.2	55.1	26.1	21.5	0.82	1249	1.02	-0.63	0
NA	42	0	16.5	2.66	10.6	28.4	17.6	10.8	28.2	55.2	29.8	20.6	0.88	1207	1.19	-1.01	-0.3
NA	42	0	11.9	2.53	10	26.4	16	10.4	26	47.8	25	17.5	0.8	1145	1.4	1.11	-1.1
NA	42	0	13.9	2.31	9.7	25.1	15.6	9.5	25.3	48	29	21.1	0.84	1106	0.8	-1.38	-0.2
NA	43	0	13.1	2.56	10.4	27.9	17.1	10.8	27.5	51	25.6	17.4	0.87	1189	1.12	-0.83	-0.6
NA	43	0	16.2	2.42	9.8	25.7	15.7	10	25.5	51.1	31.6	20.9	0.84	1124	0.6	0.56	-0.6
NA	43	0	16.6	3.03	11.7	32.9	20.2	12.7	31.9	61.2	27.1	21.7	0.9	1333	1.05	-1.95	0.6
NA	43	0	22.7	3.49	12.7	36.2	22.3	13.9	35	72.1	31.5	26.8	0.89	1437	1	-1.86	0.5
NA	43	0	11.3	3.02	11.5	32.1	19.6	12.5	31.1	54.9	20.6	19.2	0.86	1311	0.5	-1.28	0.7
NA	44	0	23.7	2.79	11	30.1	18.6	11.5	29.6	64.6	36.6	24.6	0.94	1254	1.38	-1.28	0.3
NA	44	0	16.2	2.66	10.5	28.6	17.5	11.1	28	55	29.4	20.7	0.85	1208	1.26	0.41	-0.4
NA	44	0	14.6	3.03	11.6	31.9	19.9	12	31.5	58.1	25.2	20.3	0.89	1309	0.37	0.48	-1.3
NA	44	0	13.3	2.82	11.7	32.3	19.9	12.4	31.6	57.1	23.2	20	0.88	1317	0.43	-2.18	0.7
NA	44	0	18.2	2.89	10.9	29.7	18.1	11.6	29	58.7	31.1	21.6	0.87	1244	0.44	-2.63	0.8
NA	45	0	18.6	2.9	11.1	30.7	18.6	12.1	29.7	60.3	30.9	24.2	0.83	1270	1.02	-0.17	0.3
NA	45	0	13.4	3.02	11.5	31.6	19.6	12	31.1	56.5	23.7	22.1	0.87	1301	0.59	-1.71	0.6
NA	45	0	20.6	2.91	11.3	31.3	19.1	12.2	30.4	63.1	32.6	24.3	0.87	1288	1.33	-3.44	-1.4
NA	45	0	19.2	3.14	11.8	33.6	20.3	13.3	32.1	64.7	29.7	25.6	0.84	1353	0.93	-0.32	-0.3
NA	46	0	16.8	2.79	11	30.1	18.5	11.6	29.5	57.7	29.1	21.9	0.87	1254	1.29	-5.06	0
NA	46	0	29	2.79	10.9	29.9	18.4	11.5	29.3	69.6	41.7	27.2	0.94	1247	1.5	-1.54	-1.2
NA	46	0	18.8	2.78	10.8	29.7	18.2	11.5	29	59.1	31.8	22.1	0.92	1240	1.54	-2.51	0.9
NA	46	0	29.3	2.7	11.3	31.2	19.3	11.9	30.6	71.5	41	32.6	0.92	1280	0.18	0.98
NA	46	0	21.3	3.26	12.2	34.4	21.3	13.1	33.5	68.2	31.3	25.5	0.91	1383	1.56	-1.38	-0.2
NA	46	0	16.8	2.94	11.8	32.6	20.1	12.5	31.9	61.1	27.5	22.7	0.89	1327	0.24	-0.46	-0.3
NA	46	0	21.6	3.28	12.6	36	22.2	13.8	34.8	70.5	30.7	26.2	0.88	1425	0.99	0.02	0.4
NA	46	0	16.6	2.68	10.9	29.6	18.2	11.4	29.1	56.8	29.2	21.8	0.9	1239	0.34	-0.67	-0.8
NA	46	0	7.6	2.53	9.9	26.4	16	10.4	25.9	43.4	17.4	16.5	0.8	1144	0.29	1.57	-2.3
NA	46	0	10.3	2.55	10.3	27.5	17	10.5	27.3	47.7	21.6	19.6	0.86	1178	1.13	-0.19	0.7
NA	46	0	24.7	2.86	10.6	28.5	17.6	10.9	28.2	63.7	38.7	24.4	0.94	1213	1.37	-2.66	-0.1
NA	47	0	13.2	2.76	10.4	28.3	17.2	11.1	27.6	51.7	25.6	19.9	0.83	1201	0.13	-2.43	0.2
NA	47	0	24.3	3.11	11.3	31.2	19.2	12	30.5	66.9	36.4	24.1	0.92	1289	0.83	-1.5	-0.3
NA	47	0	23.3	2.08	9.2	23.7	14.3	9.4	23.5	55.3	42.1	21.1	0.96	1062	0.56	-0.46	1
NA	47	0	13.7	2.89	11	29.9	18.3	11.6	29.3	54.5	25.1	20.1	0.84	1252	1.55	-0.7	-1.9
NA	47	0	13.1	3.48	12.2	35.2	21.5	13.7	33.7	61	21.5	22.5	0.8	1405	1.68	-1.86
NA	47	0	16	2.65	10	27.1	16.5	10.6	26.5	52.8	30.3	22.3	0.89	1165	1.4	-3.4	-1.9
NA	47	0	12.2	3.02	11.5	32.1	19.5	12.6	31	55.8	21.9	19.7	0.84	1312	0.81	-0.89	0
NA	47	0	23.7	2.55	10.3	27.6	16.9	10.7	27.2	61.2	38.7	22.5	0.91	1180	1.64	-1.37	2
NA	47	0	26.7	2.55	10.4	27.8	17.2	10.6	27.6	64.5	41.4	28.3	0.91	1186	1.07	1.06	-1.2
NA	47	0	19.3	3.07	12.3	35.1	21.5	13.6	33.8	66.8	28.9	26.4	0.9	1395	1.29	-1.96	0.4
NA	47	0	19.1	3.03	11.8	32.6	20.2	12.4	32	63.5	30.1	24.2	0.91	1329	1.12	0.45	1.5
NA	48	0	15	2.99	11	30	18.5	11.5	29.5	56	26.7	21.1	0.85	1256	1.26	-1.08	-0.1
NA	48	0	28	3.16	12.2	34.5	21.3	13.2	33.5	74.9	37.4	27.5	0.94	1382	0.97	-1.16	-0.2
NA	48	0	9.8	3.17	12.1	34.9	21.2	13.7	33.3	57	17.1	20.6	0.78	1390	1.46	0.54	0.1
NA	48	0	28.2	3.05	11.9	33.4	20.7	12.7	32.6	73.6	38.3	27.9	0.98	1351	0.61	-0.79	0.3
NA	48	0	25.9	2.56	10.3	28.2	17.1	11.1	27.4	64	40.4	27.7	0.92	1194	0.66	-0.99	2.1
NA	48	0	22	2.3	9.6	24.8	15.3	9.5	24.9	55.7	39.5	25.4	0.84	1098	1.13	-5.15	0
NA	48	0	15.7	2.87	10.6	28.9	17.8	11.1	28.4	55.1	28.6	22.6	0.84	1220	0.67	-1.7	-0.7
NA	48	0	29	3.05	12	33.8	20.9	12.9	32.9	74.9	38.7	31	0.91	1361	1.42	0.61	0.4
NA	48	0	15.6	2.89	11	30.4	18.7	11.7	29.7	56.9	27.4	21.7	0.87	1262	1.05	-0.5	0.2
NA	48	0	16.2	2.89	11	29.8	18.4	11.4	29.4	56.9	28.4	23.5	0.86	1250	1.24	-1.61	-0.1
NA	48	0	12.3	2.3	9.4	24.2	14.8	9.4	24.2	45.2	27.1	18.5	0.85	1082	1.31	-0.55	-1.2
NA	48	0	24.6	3.16	12.1	34.3	21.2	13.1	33.3	71.2	34.5	26.6	0.92	1377	0.25	0.06	-0.4
NA	48	0	17.7	2.67	10.6	28.6	17.7	10.9	28.3	56.6	31.3	22	0.87	1210	0.46	0.78	-2.1
NA	49	0	15.5	3.28	12.4	35.4	21.9	13.5	34.3	63.6	24.3	22.8	0.86	1410	0.72	-0.2	-0.8
NA	49	0	22.1	3.05	11.9	33.1	20.7	12.4	32.6	67.2	32.9	24.2	0.93	1345	1.05	-0.21	0.4
NA	49	0	27.3	3.29	12.5	36.1	22	14.1	34.5	76.2	35.8	27.2	1	1427	1.48	0.45	-0.5
NA	49	0	20	2.88	10.8	29.4	18.2	11.2	29	60.1	33.3	22.8	0.89	1236	0.7	-1.3	-2.1
NA	49	0	23.9	3.26	12	34.3	21	13.3	33	70.5	33.9	25.9	0.92	1377	1.64	-2.08	-0.2
NA	49	0	29.9	3.28	12.5	35.6	22.1	13.5	34.6	78.3	38.2	30.8	0.92	1415	1.34	-1.95	-0.3
NA	49	0	17.2	2.77	10.5	28.8	17.6	11.2	28.1	56.3	30.6	21.9	0.87	1214	1.38	-2.26	0.5
NA	49	0	14.7	2.19	9.4	24.5	14.9	9.6	24.3	47.8	30.8	22.6	0.84	1085	1.44	-0.04	-2
NA	49	0	16	2.81	11.5	31.6	19.5	12.1	31	58.9	27.2	23.9	0.85	1296	0.89	-1.86	1.2
NA	49	0	16.4	2.68	10.9	29.2	18.2	11	29.1	56.2	29.2	22.9	0.88	1230	0.73	-0.55	0.3
NA	49	0	12.8	3.04	12	33.6	20.7	12.9	32.7	58.4	22	20.1	0.86	1354	0.99	-3.09	0.8
NA	49	0	16.2	3.02	11.4	31.7	19.5	12.2	30.9	59.3	27.2	21.8	0.87	1302	0.9	-2.18	1.4
NA	50	0	15.4	2.43	10	26.2	16.1	10.1	26.1	51	30.1	22.7	0.82	1140	1.96	-0.73	0.2
NA	50	0	34.4	3.3	12.6	36.9	22.3	14.6	34.9	84.2	40.8	32.7	0.95	1446	0.37	-0.63	0.7
NA	50	0	24.1	2.79	11	29.8	18.4	11.4	29.4	64.7	37.3	26.6	0.96	1246	1.63	-1.14	-0.4
NA	50	0	12.8	2.8	11.2	30.6	18.9	11.7	30.1	54.4	23.4	20.6	0.82	1270	1.83	-0.47	1.8
NA	50	0	27.3	2.72	11.5	31.8	19.8	12	31.3	70.3	38.8	28.9	0.94	1300	1.31	-3.29	-0.1
NA	50	0	16.7	2.87	10.5	28.8	17.5	11.3	28	55.9	29.9	19.7	0.88	1216	1.06	-0.52	-0.9
NA	50	0	17.6	2.78	10.8	29.6	18.2	11.4	29	57.8	30.5	22.9	0.84	1238	1.11	-1.34	0.2
NA	50	0	16.4	2.78	10.7	29.3	17.9	11.4	28.6	56.2	29.1	22.2	0.82	1230	1.01	-1.46	1.6
NA	50	0	32.8	3.03	11.8	32.9	20.3	12.6	32.1	77.5	42.3	30.3	0.98	1336	0.61	-1.59	0.4
NA	50	0	16.3	2.75	10.4	27.5	17.1	10.4	27.5	54	30.2	21.2	0.79	1184	0.77	-0.12	-0.9
NA	50	0	24.8	3.07	12.2	35	21.2	13.8	33.4	72.1	34.4	27.1	0.9	1392	1.5	-2.46	1.1
NA	50	0	15.5	2.54	10.2	26.8	16.6	10.2	26.8	52	29.8	21.4	0.85	1159	0.89	0.06	-1.8
NA	50	0	17.9	2.54	10.2	27.3	16.6	10.7	26.8	54.9	32.5	24.1	0.84	1170	1.4	-0.57	0.8
NA	50	0	21.2	2.87	10.6	28.9	17.8	11.1	28.4	60.6	35	23.2	0.9	1221	1.23	-0.38	-0.3
NA	50	0	24.9	2.78	10.9	29.5	18.3	11.2	29.2	65.1	38.3	25.3	0.93	1237	0.46	-0.87	-0.2
NA	50	0	22.9	2.43	9.9	26.1	15.9	10.2	25.8	58.3	39.3	23.5	0.95	1135	2	-0.52	-0.5
NA	50	0	15.3	2.87	10.6	28.5	17.6	10.9	28.2	54.3	28.2	21.5	0.87	1212	0.63	0.35	-0.5
NA	50	0	20.2	3.17	12.2	34.8	21.3	13.5	33.5	67.4	29.9	24	0.91	1390	1.42	-1.96	0.3
NA	50	0	19.1	3.15	12.2	34	21.3	12.7	33.5	65.5	29.1	23.1	0.93	1372	0.43	-1.25	2.2
NA	50	0	15.4	2.54	10.1	26.5	16.2	10.3	26.3	51.5	29.9	19.6	0.87	1150	1.52	0.94	-0.9
NA	50	0	24.4	2.91	11.3	31.3	19.3	12	30.6	66.9	36.4	26	0.89	1289	0.93	-0.16	1
NA	50	0	12.8	2.76	10.3	27.7	16.9	10.8	27.2	50.6	25.4	19.5	0.84	1185	0.4	-2.75	0
NA	51	0	23.8	3.03	11.8	32.7	20.3	12.4	32.1	68.3	34.9	25.7	0.96	1331	-0.12	2.51	-1.1
NA	51	0	19.1	3	11.3	30.8	19.2	11.6	30.5	61.2	31.3	22.5	0.91	1279	1.15	0.08	-1
NA	51	0	26.4	2.78	10.8	29.6	18.2	11.4	29	66.6	39.6	27.7	0.88	1238	1.27	-1.35	-1
NA	51	0	29	2.92	11.6	32.5	19.8	12.7	31.4	73	39.7	26.3	0.95	1321	2.07	-0.76	-0.1
NA	51	0	9.6	2.52	9.7	25.5	15.4	10.1	25.1	44.3	21.7	16.6	0.84	1119	0.75	-1.38	-0.8
NA	51	0	22.1	2.66	10.4	28	17.1	10.9	27.5	60.2	36.7	22.9	0.94	1193	1.33	1.11	-1.5
NA	51	0	20.3	2.44	10.3	27.1	16.7	10.4	27	57.1	35.5	22.7	0.92	1166	1.93	0.84	-1.1
NA	51	0	25.7	2.92	11.5	31.9	19.6	12.3	31.1	69	37.2	26.5	0.91	1306	1	0.01	0.4
NA	51	0	13	2.64	10.2	27	16.5	10.5	26.7	49.8	26.1	19.3	0.86	1165	0.62	-1.68	-0.5
NA	51	0	28.9	3.05	12	34	21	13	33	75	38.5	28.1	0.97	1366	0.66	-0.98	-0.8
NA	51	0	28.9	2.81	11.3	31.1	19.1	12	30.4	71.1	40.6	27.6	0.97	1282	0.62	1.53	-0.7
NA	51	0	26.7	3.04	11.9	33.4	20.3	13.1	32.2	72	37.1	28.3	0.94	1349	1.39	-1.59	0.4
NA	51	0	26.9	3.12	11.7	32.1	19.9	12.2	31.6	70.8	38.1	27.1	0.94	1317	0.54	1.14	2.2
NA	51	0	23.5	3.12	11.4	31.6	19.3	12.3	30.7	66.6	35.3	25.9	0.94	1300	0.55	1.51	-1
NA	51	0	22.5	3.11	11.2	31.2	19	12.2	30.2	65	34.6	23.2	0.88	1289	1.98	-0.94	0.7
NA	51	0	21.2	2.91	11.3	30.8	19.1	11.7	30.4	63.2	33.6	23.9	0.9	1276	0.74	-2.12	1
NA	51	0	21.9	2.6	11.2	30.5	19	11.5	30.2	63.2	34.6	26.6	0.94	1263	0.43	-1.85	-1.4
NA	51	0	14	2.67	10.5	28.4	17.6	10.8	28.1	52.6	26.6	22.2	0.84	1203	1.11	0.58	1.2
NA	51	0	16	2.63	9.8	26	15.9	10.1	25.7	51.4	31.1	21.4	0.89	1135	0.39	0.45	-0.6
NA	51	0	10.3	2.65	10.1	27.3	16.6	10.7	26.7	47.4	21.6	18.4	0.83	1172	1.13	-1.89	-0.8
NA	51	0	10.9	2.33	10	26.1	16	10.1	26	46.3	23.4	19.8	0.85	1136	0.75	-1.31	-0.4
NA	51	0	24.5	2.88	10.7	29.3	17.9	11.4	28.6	64.4	38.1	25.3	0.92	1231	0.71	-0.34	-1.8
NA	51	0	22.3	2.56	10.4	28.1	17.2	10.9	27.6	60.4	36.9	24.8	0.89	1193	0.22	0.56	0.3
NA	51	0	20.8	3.16	12.3	34.8	21.5	13.3	33.8	68.1	30.5	27.8	0.89	1392	1.31	-1.87	-0.6
NA	51	0	24.7	3.02	11.5	32	19.6	12.4	31.1	68.2	36.2	28	0.92	1310	1.08	-2	0.6
NA	51	0	18.7	2.82	11.5	32.3	19.6	12.7	31.1	62.3	30	23.4	0.92	1312	0.51	0.4	-2
NA	51	0	14.4	2.08	9	22.9	13.8	9.1	22.8	45.4	31.6	20.9	0.81	1041	0.79	-0.76	-3
NA	51	0	21.1	2.9	11	30.2	18.5	11.7	29.5	62.2	34	26.7	0.88	1257	1.37	-0.98	-1.5
NA	51	0	28	3.04	12.1	33.6	20.8	12.8	32.9	73.7	38	27.2	0.96	1357	1	-0.31	0.3
NA	51	0	23.9	3.14	12.1	33.4	20.7	12.7	32.8	69.5	34.4	24.6	0.97	1355	0.62	-0.47	0.7
NA	51	0	27.5	3.08	12.6	36	22.2	13.8	34.8	76.2	36.1	29.2	0.96	1422	1.97	0.2	2.8
NA	51	0	12.3	2.78	10.7	29.1	17.8	11.3	28.5	51.9	23.8	22.8	0.8	1224	1.61	-3.08	1.3
NA	51	0	16.2	3.14	11.7	32.9	20.1	12.8	31.8	60.9	26.6	22.9	0.88	1335	1.32	0.55	-0.3
NA	51	0	30.1	3.17	12.2	34.9	21.4	13.5	33.6	77.4	38.9	29.9	1	1392	1.95	0.5	1.7
NA	51	0	15.5	2.88	10.7	29.3	17.8	11.5	28.5	55.4	28	18.6	0.8	1232	0.83	-0.62	-1.4
NA	51	0	9.4	2.79	11	30.7	18.6	12.1	29.6	50.9	18.4	18.4	0.82	1267	1.3	1.34	-1.5
NA	51	0	18.4	2.81	11.2	30.8	19	11.8	30.2	60.2	30.5	22	0.91	1273	0.63	-0.26	-1.8
NA	51	0	21.8	2.7	11.2	30.8	19	11.8	30.2	63.5	34.3	25.4	0.94	1272	0.87	0.46	-0.3
NA	51	0	22.1	3	11.2	31	18.9	12.1	30.1	64.3	34.4	23.2	0.94	1280	1.22	-0.48	0.5
NA	51	0	16.2	2.91	11.4	31.1	19.3	11.8	30.7	58.6	27.6	22.1	0.93	1286	0.94	-1.45	-0.3
NA	52	0	18.2	2.42	9.8	25.8	15.8	10	25.6	53.2	34.1	21.9	0.9	1127	1.37	-1.99	-1.9
NA	52	0	19	3.05	11.9	34.2	20.7	13.5	32.6	65.2	29.1	24.8	0.89	1368	1.44	0.9	1.2
NA	52	0	11.3	2.31	9.8	25.6	15.8	9.8	25.6	46	24.5	19.3	0.83	1120	1.27	-0.17	-1.3
NA	52	0	16.3	2.78	10.9	29.5	18.4	11.1	29.3	56.5	28.8	23.4	0.9	1239	1.32	-1.29	-0.8
NA	52	0	27.3	2.54	10.3	27.2	16.6	10.6	26.9	64.3	42.4	27.6	0.94	1169	1.27	-3.47	-0.9
NA	52	0	23.2	2.56	10.5	28.3	17.4	10.9	27.9	61.6	37.7	24.4	0.96	1199	0.97	-1.18	1.4
NA	52	0	27.5	2.68	10.8	29.5	18.2	11.3	29	67.5	40.7	28.5	0.96	1234	0.8	-0.28	0.1
NA	52	0	21.2	3.03	11.7	32.8	20.1	12.7	31.8	65.7	32.3	24.4	0.94	1331	1.11	-3.04	-1.1
NA	52	0	9.3	2.41	9.5	24.8	15.1	9.7	24.6	43	21.5	17.7	0.84	1099	1.66	-0.31	-2.3
NA	52	0	17.2	2.56	10.4	28	17.2	10.8	27.6	55.2	31.1	22.3	0.89	1191	0.4	-1.35	0.4
NA	52	0	16	2.3	9.5	24.6	15.1	9.5	24.6	49.4	32.4	20.2	0.88	1091	0.2	-1.03	-0.9
NA	52	0	15.3	3.25	11.7	33.5	20.3	13.2	32	60.8	25.2	20.8	0.86	1352	0.56	-2.12	1.4
NA	52	0	11.6	2.8	11.1	31.2	18.8	12.4	29.9	53.7	21.7	21.4	0.85	1279	0.94	-2.1	0.4
NA	52	0	17.9	2.89	10.9	29.7	18.2	11.5	29.1	58.4	30.7	21.8	0.9	1245	1.19	-1.19	2.1
NA	52	0	14.2	2.88	10.7	29.3	17.8	11.5	28.5	54.1	26.3	20.4	0.85	1231	0.84	-0.58	-1.8
NA	52	0	13.6	1.97	9.1	23	14.1	8.9	23.2	44.7	30.3	21.3	0.83	1043	0.2	-1.07	-1.9
NA	52	0	12.1	2.31	9.7	25.3	15.6	9.7	25.3	46.4	26.1	18.6	0.84	1111	0.35	-0.54	-0.5
NA	52	0	19.7	2.41	9.8	25.6	15.8	9.8	25.6	54.5	36.2	23.6	0.9	1121	1.11	-0.48	-0.9
NA	52	0	14.6	2.74	10.3	27.2	16.6	10.6	26.9	51.8	28.3	19.7	0.86	1172	1.17	-1.25	0
NA	52	0	36.4	3.05	11.9	33.5	20.7	12.8	32.6	81.9	44.4	31	1.02	1353	0.31	-0.44	0.1
NA	52	0	10.1	2.3	9.6	24.9	15.1	9.8	24.7	43.9	23.1	17.6	0.8	1099	1.04	-0.49	-3.7
NA	52	0	23.1	2.42	9.8	25.6	15.7	9.9	25.5	57.9	39.8	25.6	0.92	1122	0.61	-0.52	-0.9
NA	52	0	15.5	3.01	11.3	31.1	19.2	11.9	30.5	57.9	26.8	21.5	0.82	1285	0.58	-2.2	-0.5
NA	52	0	16.7	2.41	9.8	25.4	15.6	9.8	25.4	51.3	32.6	20.9	0.87	1117	1.07	0.42	-0.1
NA	52	0	25.1	2.34	10.2	27	16.7	10.3	26.9	61.6	40.7	27.2	0.91	1159	0.54	1.9	-0.2
NA	52	0	16.6	2.27	8.9	22.2	13.6	8.6	22.5	47	35.4	21	0.88	1026	1.05	-1.01	-3.1
NA	52	0	18.1	2.54	10.2	27.2	16.5	10.7	26.7	55	33	22.6	0.89	1166	1.23	0.34	-1.2
NA	52	0	20.5	2.67	10.5	28.5	17.4	11.1	27.9	59.2	34.6	22.4	0.84	1206	0.18	-1.16	-0.5
NA	52	0	24.7	2.42	9.9	25.9	15.9	10	25.8	59.9	41.3	23.4	0.98	1130	-0.03	-2.15	-1.5
NA	52	0	24.2	2.78	10.7	29	17.9	11.1	28.6	63.7	38	23.5	0.93	1223	1.26	-0.33	-0.3
NA	52	0	18.1	2.65	10.2	27.2	16.7	10.5	26.9	55.2	32.9	21.4	0.91	1171	0.97	-2.26	-0.7
NA	53	0	18.8	2.89	11.1	30	18.7	11.3	29.8	59.8	31.4	23.5	0.89	1256	1.13	-1.04	-1.6
NA	53	0	15.5	3.15	12	33.7	20.9	12.8	32.9	61.4	25.3	22.3	0.88	1361	1.14	-0.25	-0.1
NA	53	0	16.7	3.11	11.2	31.2	19	12.2	30.2	59.2	28.2	21.4	0.87	1289	0.98	0.17	-2.3
NA	53	0	23.1	2.55	10.3	27.8	17	10.8	27.3	60.8	38	24.5	0.92	1185	0.6	-0.85	-1
NA	53	0	19.7	2.56	10.3	27.8	17.2	10.6	27.5	57.4	34.3	23.6	0.85	1185	1.21	-1.87	-1.1
NA	53	0	17.2	2.9	11	30.2	18.6	11.6	29.6	58.3	29.5	21.5	0.93	1258	1.01	-2.42	-0.6
NA	53	0	18.3	2.89	10.8	30	18.3	11.7	29.1	59	31	21.4	0.87	1249	0.99	-0.21	-1.5
NA	53	0	26.2	3.13	11.7	32.7	20	12.7	31.7	70.7	37.1	26.9	0.96	1331	1.34	1.06	-0.5
NA	53	0	30.6	2.7	11.3	30.7	19.2	11.5	30.5	72.3	42.4	30.3	0.98	1270	0.87	-1.24	-1
NA	53	0	23.4	2.94	11.8	32.8	20.3	12.5	32.1	67.9	34.4	24.9	0.99	1332	0.98	-0.71	0.1
NA	53	0	25.7	3.17	12.1	35	21.3	13.7	33.4	73	35.2	27.3	0.91	1391	1.48	0.82	-1.1
NA	53	0	14.6	2.57	10.8	29.1	18.2	10.9	29	54.1	26.9	24	0.82	1224	0.84	-0.68	-0.3
NA	53	0	14.8	2.88	10.7	29.4	17.9	11.5	28.6	54.8	27	20.8	0.84	1234	1.54	-0.72	-0.9
NA	53	0	13.7	2.7	11.1	30.8	18.8	12	29.9	55.3	24.7	19.8	0.9	1269	0.7	-2.44	0.1
NA	53	0	12.2	3.04	11.7	32.8	20.1	12.7	31.8	56.7	21.5	22	0.85	1332	0.85	1.12	-1.6
NA	53	0	13.4	2.55	10.1	27.3	16.7	10.6	26.8	50.4	26.6	21	0.86	1169	1.48	-2.81	-1.2
NA	53	0	19	3	11	30.5	18.5	12	29.5	60.5	31.4	23.5	0.88	1266	1.18	-1.05	-0.7
NA	53	0	17.4	2.9	11.1	30.6	18.9	11.7	30	59	29.5	21.2	0.84	1269	0.78	-0.06	-1.2
NA	53	0	21.5	2.54	10.3	27.2	16.6	10.6	26.9	58.5	36.7	22.4	0.95	1169	1.52	1.37	-1.6
NA	53	0	23.6	3.51	12.8	37.7	22.8	14.9	35.6	74.6	31.7	26.1	0.92	1471	0.5	-1.69	2.8
NA	53	0	15.6	2.2	9.4	24.3	14.9	9.4	24.3	48.5	32.2	19.4	1.03	1081	1.5	-1.37	0.2
NA	53	0	12.3	2.79	10.9	30.1	18.4	11.7	29.3	53.1	23.2	20.1	0.87	1251	0.92	0.83	-1
NA	53	0	16.3	2.9	11.1	30.5	18.9	11.6	30	57.8	28.2	21.4	0.91	1266	1.35	0.96	0.9
NA	53	0	11.5	2.44	10.2	26.5	16.5	10	26.7	47.6	24.1	19.2	0.8	1150	1.03	-2.45	1.1
NA	53	0	13.7	2.67	10.7	28.7	17.8	10.9	28.5	52.8	26	22.1	0.86	1214	1.87	-1.51	0.6
NA	53	0	14.5	2.78	10.8	29.8	18	11.8	28.8	54.9	26.5	23.3	0.83	1242	0.97	-0.76	-0.4
NA	53	0	10.7	2.57	10.7	28.8	17.9	10.9	28.6	49.8	21.5	19.9	0.81	1215	0.89	-0.16	-2.8
NA	53	0	22.9	2.8	11.1	30.5	18.9	11.6	30	64.3	35.6	25.8	0.86	1264	0.88	-6.25	0
NA	53	0	19.9	2.78	10.7	29.5	18	11.5	28.7	59.9	33.3	22	0.91	1233	0.93	-0.69	-0.8
NA	53	0	11.7	2.66	10.4	27.7	17.3	10.4	27.7	49.5	23.6	20.6	0.79	1186	0.09	0.34	1.3
NA	53	0	30.9	3.04	11.6	33	19.9	13.1	31.5	75.5	40.9	28.8	0.99	1334	0.9	-1.97	1.7
NA	53	0	18.9	2.4	9.5	25	14.9	10.1	24.4	52.8	35.8	22.4	0.85	1102	0.97	-3.25	-2
NA	53	0	27.2	2.81	11.2	31.2	19.1	12.1	30.3	69.4	39.1	27.6	0.99	1282	0.33	-1.86	-2
NA	53	0	19.3	3.02	11.6	32.3	19.8	12.5	31.4	63.2	30.6	22.9	0.94	1318	0.28	-2.08	-0.4
NA	53	0	19.8	2.66	10.5	28.3	17.4	10.9	27.9	58.3	34	23.5	0.89	1201	1.28	0.2	0.9
NA	53	0	19.7	2.44	10.1	26.4	16.2	10.2	26.3	55.6	35.4	23	0.88	1146	0.6	0.2	-2
NA	54	0	10.8	2.56	10.5	28.8	17.6	11.2	28.1	49.7	21.6	18.4	0.86	1211	0.19	-4.74	0.1
NA	54	0	17.7	2.31	9.6	24.6	15.2	9.4	24.8	51.2	34.5	22.6	0.91	1094	1.17	-1.64	-0.1
NA	54	0	16.1	2.4	9.6	24.6	15.1	9.5	24.7	49.7	32.4	21	0.88	1095	1.15	-0.12	-0.8
NA	54	0	24.8	3.1	13	36.9	23.1	13.8	36.1	74.8	33.1	30.2	0.89	1451	0.3	-0.51	0.1
NA	54	0	19.9	2.66	10.5	28.1	17.5	10.6	28	58.2	34.2	23	0.9	1197	0.57	-1.48	-1.2
NA	54	0	18.1	2.46	10.6	28.7	17.7	11	28.3	56.9	31.8	23.4	0.88	1209	0.84	0.86	-1.2
NA	54	0	14.3	2.66	10.4	28.1	17.2	10.9	27.6	52.5	27.2	19.5	0.85	1195	-0.09	-0.74	-0.3
NA	54	0	29.4	2.8	11.2	30.7	18.8	11.9	30	71.1	41.3	29.2	0.97	1272	0.93	1.39	-0.1
NA	54	0	17.3	3.26	12	34.3	21.1	13.2	33.1	63.9	27	25.3	0.89	1377	0.76	-2.17	2
NA	54	0	22.2	2.66	10.6	28.7	17.6	11.1	28.2	61.2	36.2	24.4	0.89	1213	1.35	-0.32	0.1
NA	54	0	8.1	2.55	10.3	27.5	17	10.5	27.3	45.5	17.8	17.8	0.81	1178	1.05	-0.25	-0.8
NA	54	0	18.1	2.43	10	26.2	16	10.2	26	53.7	33.6	21.4	0.86	1140	0.12	0.45	0.6
NA	54	0	13.9	3.37	12.2	35.5	21.5	14	33.7	62	22.4	20.8	0.83	1409	1.18	0.68	1.4
NA	54	0	25	2.67	10.6	29	17.7	11.3	28.3	64.3	38.8	26.3	0.94	1219	0.56	-1.48	0.5
NA	54	0	20.2	3.15	12	33.9	20.9	13	32.9	66.3	30.4	24.2	0.89	1367	1.24	0.22	0.8
NA	54	0	24.6	3.39	12.5	35.8	22.1	13.7	34.6	73.3	33.6	27.3	1.01	1421	0.64	0.9	0.2
NA	54	0	18.4	3.06	11.9	34.1	20.9	13.2	32.8	64.5	28.5	24.4	0.91	1366	1.55	-3.85	-1.2
NA	54	0	24.4	2.79	10.9	30.1	18.4	11.7	29.3	65.2	37.4	25.5	0.97	1251	0.96	-2.02	-1.6
NA	54	0	22.8	2.52	9.9	26.1	15.9	10.2	25.8	58.3	39	24.4	0.92	1138	0.87	-0.67	-1.5
NA	54	0	30.4	3.18	12.4	35.9	21.7	14.2	34.1	78.9	38.6	28.6	1.01	1417	-0.08	0.12	0.4
NA	54	0	16.1	2.65	10.3	27.5	17	10.5	27.3	53.6	30	21.2	0.87	1180	1.41	-1.25	-1
NA	54	0	17.7	3.01	11.4	31.3	19.4	11.9	30.8	60.4	29.4	22.6	0.87	1291	0.68	-3.74	-0.8
NA	54	0	16	2.64	10.2	26.8	16.5	10.3	26.7	52.6	30.5	21.2	0.89	1160	0.72	3.72	-1.2
NA	54	0	22.7	2.77	10.7	29.1	17.8	11.3	28.5	62.3	36.4	24.8	0.93	1225	0.95	-1.97	0.5
NA	54	0	21.8	2.2	9.7	24.7	15.3	9.4	25	55.4	39.3	24.5	0.89	1096	0.69	-2.71	-2.3
NA	54	0	26.8	2.91	11.4	31.3	19.2	12.1	30.6	69.4	38.6	27.1	0.98	1291	1.32	-0.62	-1.4
NA	55	0	18.2	2.65	10.2	27.4	16.8	10.6	27	55.5	32.8	21.7	0.88	1176	0.03	-2.45	-0.8
NA	55	0	7.1	2.4	9.5	24.7	15.2	9.5	24.7	40.7	17.5	17.4	0.8	1095	1.16	0.04	-1.5
NA	55	0	25.9	2.9	11.2	30.7	19	11.7	30.2	67.7	38.2	25.8	0.9	1273	1.17	0.81	-1.6
NA	55	0	15.6	2.54	10.2	26.8	16.5	10.3	26.7	52.1	30	21.1	0.86	1158	0.21	-0.88	-0.2
NA	55	0	27.5	2.57	10.7	28.9	17.7	11.2	28.4	66.7	41.2	28.3	0.96	1217	1.72	-4.51	-1.3
NA	55	0	24	2.66	10.4	27.8	17.2	10.6	27.6	61.9	38.8	24.3	0.94	1188	0.14	-2.7	0.8
NA	55	0	24.3	2.93	11.7	32.6	19.8	12.8	31.5	68.5	35.4	26.8	0.97	1326	1.25	-2.41	1.5
NA	55	0	13.9	2.86	10.2	27.9	17	10.9	27.2	51.9	26.7	20	0.87	1191	0.94	0.83	1.1
NA	55	0	21.2	2.86	12.1	34.2	21.1	13.1	33.2	67.4	31.5	26.2	0.96	1367	0.22	-2.6	-1
NA	55	0	19.5	2.76	10.2	28	16.9	11.1	27.1	57.5	33.9	22.2	0.91	1191	1.64	-4	-1.2
NA	55	0	21	2.2	9.6	24.7	15.3	9.4	24.9	54.5	38.5	25.4	0.9	1094	1.22	-1.4	-0.2
NA	55	0	15.5	2.41	9.5	24.9	15.1	9.8	24.6	49.3	31.4	20.9	0.84	1101	1.01	-0.38	0.5
NA	55	0	22.9	3.26	12.2	34.5	21.3	13.2	33.5	69.9	32.7	25.7	0.92	1386	1.35	-1.4	-2
NA	55	0	30.7	3.14	11.8	33.1	20.2	12.9	32	75.7	40.6	28.5	1.05	1341	1.06	-1.34	0.6
NA	55	0	16.3	3.01	11.3	31	19.2	11.8	30.5	58.6	27.8	22.1	0.87	1284	0.7	-1.18	-1
NA	55	0	15.8	2.07	9.1	22.7	14.1	8.6	23.2	46.7	33.8	22.4	0.82	1037	1.01	1.4	-1.8
NA	55	0	17.6	2.55	10.3	27.7	17	10.7	27.3	55.2	31.9	21.7	0.85	1182	1.97	-0.44	-0.6
NA	55	0	17.1	2.66	10.5	27.9	17.2	10.7	27.7	55.2	31	20.5	0.89	1193	0.45	-0.69	1.7
NA	55	0	22.5	2.57	10.5	28.6	17.4	11.2	27.9	61.2	36.7	23.9	0.91	1207	1.04	-2.75	-1.1
NA	55	0	36.6	2.92	11.4	31.7	19.3	12.4	30.7	79.6	46	32.5	0.96	1299	1.31	-1.35	-1.4
NA	55	0	19.7	3.02	11.3	31.5	19.2	12.3	30.5	62.5	31.6	24.7	0.89	1294	1.19	-2.81	-1.2
NA	55	0	25.3	2.32	9.8	25.8	15.7	10.1	25.5	60.2	42	24.9	0.96	1124	0.97	0.82	-0.7
NA	55	0	16.5	2.41	9.8	25.4	15.6	9.8	25.4	51.1	32.2	21.5	0.88	1118	1.75	-2.28	-1.7
NA	55	0	14.1	2.91	11.3	30.8	19	11.8	30.3	56.1	25.2	21.8	0.85	1277	0.45	-2.54	-1.4
NA	55	0	18.3	2.52	9.8	25.8	15.7	10.1	25.5	53.4	34.3	21.3	0.91	1128	1.25	-1.17	-1.2
NA	55	0	23.7	3.25	11.9	33.6	20.7	12.9	32.6	69.5	34.2	25.5	0.93	1358	0.63	2.32	-0.5
NA	55	0	37.9	2.47	10.6	29.1	17.7	11.4	28.3	77.1	49.1	32.5	0.94	1217	1.72	0.3	-1.2
NA	55	0	11.3	2.53	10	26.3	16.1	10.2	26.1	47.1	24	20.4	0.82	1143	1.08	-2.76	-0.9
NA	55	0	26.3	2.9	11.1	30.4	18.6	11.8	29.7	67.7	38.8	26.4	0.92	1265	1.04	-2.35	-1.7
NA	55	0	13.1	2.65	10.4	27.9	17.3	10.6	27.7	51.1	25.6	20.9	0.82	1191	0.52	-0.87	-0.6
NA	55	0	14.1	2.53	10	26.2	16	10.2	26	49.8	28.4	20.9	0.86	1140	1.09	0.45	-2.5
NA	55	0	20.6	2.47	10.6	29.1	17.6	11.5	28.2	59.8	34.4	23.4	0.88	1218	0.99	0.93	0.3
NA	55	0	21.8	2.81	11.2	31.2	19	12.2	30.2	64	34	23.5	0.95	1282	1.72	-0.05	0.8
NA	55	0	17	3.47	12.2	34.6	21.5	13.1	33.7	64.3	26.4	23.1	0.86	1392	0.64	1.11	-0.4
NA	55	0	22.4	3.04	11.9	33.7	20.5	13.2	32.4	68	33	26.1	0.91	1355	1.07	-0.16	-1
NA	55	0	12.4	2.77	10.6	28.8	17.7	11.1	28.3	51.6	24	19.3	0.86	1217	1.14	0.99	0.8
NA	55	0	21.4	2.9	11.1	30.8	18.8	12	29.9	63.2	33.9	23.9	0.9	1272	0.46	-2.72	-1
NA	55	0	20.3	2.64	10.3	27.2	16.7	10.5	27	57.4	35.4	21.6	0.9	1171	1.25	1.04	-0.1
NA	55	0	15.3	2.44	10.2	26.9	16.5	10.4	26.7	51.8	29.5	20.4	0.92	1158	0.94	-0.87	-0.2
NA	56	0	27.7	3.27	12.1	34.6	21.1	13.5	33.2	74.7	37.1	26.5	0.98	1385	1.29	0.58	-1
NA	56	0	11.6	2.31	9.7	25.6	15.6	10	25.3	46.2	25	19.2	0.82	1118	2	-1.41	0.7
NA	56	0	21	2.68	10.7	29	17.9	11.1	28.6	60.4	34.8	23.2	0.92	1220	0.96	1.05	0
NA	56	0	23.2	3.05	12	33.5	20.8	12.7	32.8	68.8	33.7	27.2	0.86	1356	0.38	0.44	-2.2
NA	56	0	29	2.79	10.9	29.8	18.3	11.5	29.2	69.5	41.8	28.9	0.88	1244	1.84	-3.19	-0.8
NA	56	0	16.4	2.44	10.2	27.2	16.6	10.6	26.8	53.2	30.9	23.2	0.84	1164	1.56	-1.18	0.2
NA	56	0	27.9	2.92	11.6	32.3	19.9	12.4	31.5	71.7	38.9	26	0.98	1316	0.59	-2.2	0.4
NA	56	0	15.5	2.66	10.4	27.9	17.1	10.8	27.5	53.5	29	21.6	0.84	1191	0.93	-0.1	-1.8
NA	56	0	15.2	2.43	10	25.8	16.1	9.7	26.1	50.4	30.2	22.1	0.85	1130	1.32	-2.15	-0.2
NA	56	0	22.6	2.76	10.3	27.8	16.9	10.9	27.2	60.5	37.4	24.4	0.95	1188	0.8	0.02	-1.1
NA	56	0	18.6	2.65	10.2	27.5	16.8	10.7	27	56	33.1	21.3	0.88	1179	-0.16	0.58	-0.2
NA	56	0	25.8	2.9	11	30.5	18.6	11.9	29.6	67.2	38.4	26.1	0.94	1265	1.15	-0.28	-1.1
NA	56	0	26.4	2.78	10.7	29.4	17.9	11.5	28.6	66.3	39.8	26.4	0.94	1232	1.06	-2.56	0.1
NA	56	0	33.5	2.58	10.7	29.7	18	11.7	28.7	73.5	45.5	30.8	1	1235	1.58	-1.27	-2.1
NA	56	0	21.2	2.78	10.7	29.2	17.8	11.4	28.5	60.9	34.8	24.2	0.91	1227	0.29	-1.48	-2.3
NA	56	0	24.9	3.03	11.7	32.3	19.8	12.5	31.5	68.9	36.1	25.3	0.91	1321	0.74	-2.26	2
NA	56	0	35.2	3.38	12.4	35.6	21.8	13.8	34.2	83.6	42.1	31.1	1.03	1415	1.16	-2.39	0.7
NA	56	0	16.2	2.53	10	26.5	16.2	10.3	26.2	52.2	31.1	21.9	0.82	1147	1.3	0.44	-2.4
NA	56	0	26.6	2.68	10.8	29.4	18	11.4	28.8	66.5	40	27.3	0.95	1232	0.79	-0.33	-1.2
NA	56	0	23.1	2.56	10.5	28.5	17.5	11	28	61.7	37.4	23.8	0.91	1205	0.58	-0.47	0.6
NA	56	0	11.2	2.67	10.7	29	17.7	11.3	28.4	50.6	22.2	19	0.86	1221	1.02	-3.73	-0.9
NA	56	0	18.1	3.11	11.2	31.2	19.1	12.1	30.3	60.6	29.9	24.3	0.88	1287	1.52	-2.05	-0.4
NA	56	0	25.1	2.8	11.1	30.7	18.9	11.8	30	66.7	37.7	28.5	0.91	1268	1.45	-2.13	-2.4
NA	57	0	21.2	2.46	10.6	28.5	17.5	11	28.1	59.8	35.4	24	0.92	1204	0.7	-3.22	-1.9
NA	57	0	26.1	3.12	11.3	31.6	19.3	12.3	30.6	69.1	37.8	24.8	0.95	1299	0.62	-0.31	0.5
NA	57	0	25.1	2.93	11.5	32.2	19.7	12.5	31.2	68.7	36.5	26.2	0.96	1312	1.16	-2.57	-0.2
NA	57	0	13	2.55	10.1	27.5	16.7	10.8	26.8	50.2	25.8	18.8	0.81	1174	1.06	0.24	0.1
NA	57	0	18.9	2.62	9.8	25.6	15.7	9.9	25.5	53.9	35	20.8	0.9	1127	0.86	-0.6	-2.8
NA	57	0	22.8	3.16	12.1	34.6	21.2	13.4	33.3	69.7	32.7	25.3	0.93	1382	1.66	-2.84	0.7
NA	57	0	18.3	2.96	12.1	34.2	21.3	12.9	33.4	64.6	28.4	24.9	0.95	1369	0.01	-2.4	1.3
NA	57	0	19.1	2.88	10.7	29.2	17.8	11.4	28.5	58.9	32.4	24.4	0.87	1230	0.6	-0.07	-0.2
NA	57	0	19	2.9	11.1	30.6	18.5	12.1	29.6	60.6	31.4	21.6	0.86	1268	0.96	-1.52	0.1
NA	57	0	17.7	2.57	10.4	28.5	17.2	11.3	27.6	56.2	31.5	21.7	0.9	1202	0.87	0.16	0.2
NA	57	0	16.3	2.43	10.1	26.5	16.3	10.2	26.4	52.3	31.1	21.5	0.89	1148	1.91	-0.52	-1.7
NA	57	0	26.6	3.26	12	34.4	20.9	13.5	32.9	73.3	36.3	25.7	0.92	1379	0.17	-1.47	-1.4
NA	57	0	26	2.8	11.1	30.3	18.6	11.7	29.7	67.2	38.6	26.1	0.95	1261	0.26	-0.58	1.1
NA	57	0	20	2.9	11.1	30.5	18.7	11.8	29.8	61.5	32.5	25.3	0.86	1267	0.34	0.03	-0.4
NA	57	0	15.2	2.42	9.7	25.3	15.5	9.8	25.2	49.6	30.7	22.2	0.86	1112	0.64	1.24	-3
NA	57	0	19.9	2.89	10.9	29.9	18.3	11.6	29.2	60.6	32.9	23.7	0.89	1248	1.27	-0.12	-0.8
NA	57	0	24	2.68	10.8	29.4	18.1	11.3	28.9	63.9	37.5	24.7	0.94	1233	0.42	-2.34	-2
NA	57	0	14	2.67	10.8	28.9	18	10.9	28.8	53.4	26.2	22.1	0.86	1221	-0.07	0.12	-1.9
NA	57	0	18.3	2.65	10.3	27.8	17	10.8	27.3	56.1	32.7	22.1	0.88	1186	2.2	-0.25	-1
NA	57	0	24.9	3.16	11.9	34.2	20.9	13.3	32.8	71.2	35	28.3	0.95	1370	0.37	-1.49	-0.5
NA	57	0	12.2	2.53	9.9	26.4	15.8	10.6	25.7	48	25.4	17.8	0.83	1144	1.28	-0.61	-1.9
NA	57	0	21.1	3.25	11.8	33.6	20.5	13.1	32.3	66.8	31.7	24	0.92	1356	0.04	1.24	2
NA	57	0	23.1	2.69	10.9	29.6	18.2	11.4	29.1	63.3	36.5	26.3	0.92	1238	1.02	-0.13	-0.7
NA	57	0	11.8	2.81	11.2	30.9	18.9	12	30.1	53.7	22	20.3	0.78	1275	0.93	-0.13	-1.2
NA	57	0	21.4	2.67	10.6	29	17.8	11.2	28.4	60.7	35.2	24.5	0.89	1219	0.93	-1.75	-0.4
NA	57	0	22.9	2.92	11.4	31.9	19.3	12.6	30.7	66.1	34.7	26.8	0.91	1303	0.27	-2.33	-0.4
NA	57	0	16.3	2.57	10.5	28.7	17.4	11.3	27.9	55.1	29.6	22.6	0.86	1208	1.27	-0.59	-1.1
NA	57	0	15.1	2.76	10.4	28.3	17.3	11	27.7	53.6	28.1	20.9	0.86	1202	1.61	-0.95	-0.9
NA	57	0	12.3	2.51	9.7	25	15.5	9.5	25.2	46.5	26.5	19.4	0.83	1108	1.38	-2.31	-1.4
NA	57	0	9.6	2.16	8.8	22.1	13.5	8.6	22.3	39.7	24.2	18.4	0.8	1020	0.54	-2.2	-2.7
NA	57	0	18.6	2.65	10.4	28.1	17.1	11	27.5	56.8	32.8	21.8	0.88	1195	0.79	0.35	0
NA	57	0	20.5	2.45	10.3	27.5	17.1	10.4	27.4	57.8	35.5	24.1	0.93	1176	1.08	-1.82	-1.2
NA	57	0	19.8	2.45	10.3	27.7	17	10.7	27.3	57.3	34.5	24	0.94	1181	1.03	-0.98	2.8
NA	57	0	12.2	2.66	10.4	28.2	17.3	10.9	27.7	50.5	24.1	19.6	0.88	1198	0.34	-2.04	0.5
NA	57	0	21.8	2.9	11.2	31	19	12	30.2	63.9	34.1	25	0.91	1279	0.71	0.68	-1.5
NA	57	0	17.1	2.66	10.3	27.9	17	10.9	27.3	55	31	22.2	0.81	1189	0.8	-1.65	-0.6
NA	57	0	18.9	2.83	11.8	32.4	20.2	12.2	32	62.9	30	24.3	0.94	1321	1.15	-2.73	-0.3
NA	58	0	18.4	3	11.1	31.1	18.8	12.3	29.9	60.6	30.4	22.3	0.91	1281	1.52	1.13	1.8
NA	58	0	11	2.98	10.8	29.5	18.2	11.3	29	51.3	21.4	20.5	0.8	1240	1.12	-2.7	0.6
NA	58	0	12.8	2.91	11.3	31.2	19.2	12	30.5	55.2	23.2	20.3	0.87	1285	1.46	-2.03	0
NA	58	0	20.4	3.03	11.6	32.7	19.9	12.8	31.5	64.7	31.5	24.2	0.9	1328	1.55	-2.05	-0.2
NA	58	0	21.6	2.81	11.4	31.4	19.4	12	30.8	64.2	33.6	26.7	0.85	1291	0.67	-1.56	1.4
NA	58	0	13.6	2.42	10	26	16	10	26	49	27.8	20.9	0.86	1134	0.6	1.51	0.6
NA	58	0	11.5	2.77	10.4	29	17.4	11.6	27.8	50.7	22.7	18.3	0.83	1216	0.09	-0.44	-0.4
NA	58	0	25.2	3.16	12.2	34.7	21.5	13.2	33.7	72.3	34.9	26.6	0.96	1387	0.36	-3.79	-1.4
NA	58	0	22	2.66	10.4	28.1	17.1	11	27.5	60.2	36.6	24.7	0.91	1194	0.78	-2.61	-1.8
NA	58	0	23.2	2.41	9.6	24.6	15.2	9.4	24.8	56.8	40.9	22.8	0.97	1096	0.96	2.37	-1.5
NA	58	0	26.3	2.55	10.1	27.6	16.5	11.1	26.6	63.6	41.3	25	0.9	1176	0.38	-0.84	2.4
NA	58	0	27.1	3.04	11.7	33	20	13	31.7	71.8	37.8	27.9	0.92	1335	1.59	-1.75	-0.4
NA	58	0	21.9	2.83	11.6	32.2	19.8	12.4	31.4	65.5	33.4	24.2	0.93	1312	0.78	1.2	-0.2
NA	58	0	24.7	2.31	9.7	25	15.5	9.5	25.2	58.7	42.1	24.3	0.94	1104	0.99	0.6	1.1
NA	58	0	13.6	2.54	10.1	26.8	16.3	10.5	26.4	50	27.2	22.1	0.8	1157	1.06	-0.28	-1.5
NA	58	0	15.3	2.66	10.4	28	17.1	10.9	27.5	53.4	28.7	21	0.84	1192	1.37	-0.98	-1.6
NA	58	0	20.8	2.65	10.4	28	17.2	10.8	27.6	58.9	35.3	23	0.93	1193	1.6	-2.55	-1.5
NA	58	0	19.9	2.79	11	30.6	18.5	12.1	29.5	61.3	32.5	23.6	0.9	1264	1.5	-1.52	0.2
NA	58	0	14.6	2.57	10.6	28.6	17.6	11	28.2	53.4	27.3	21.1	0.86	1209	0.84	-2.89	-2.7
NA	58	0	20.7	3.14	11.8	32.9	20.1	12.8	31.9	65.5	31.7	23.6	0.89	1337	0.48	-2.61	0.9
NA	58	0	18.2	2.28	9.2	23.5	14.4	9.1	23.6	50.2	36.4	21.3	0.85	1060	0.61	-0.68	0
NA	58	0	22.5	2.91	11.4	31.3	19.3	12	30.7	65.1	34.6	23.5	0.95	1290	1.02	-1.24	0
NA	58	0	19	3.02	11.6	32.2	19.8	12.4	31.4	62.8	30.3	23.1	0.9	1316	0.68	-2.74	-0.3
NA	58	0	22.9	2.35	10.3	27.7	17	10.7	27.3	60.3	37.9	24.8	0.9	1178	1.46	-2.78	-0.1
NA	58	0	17.9	2.62	9.8	26.1	15.6	10.5	25.4	53.4	33.6	22.1	0.83	1136	0.83	-3.45	-1.5
NA	58	0	20.6	2.68	10.6	29.2	17.7	11.5	28.3	60.1	34.3	23.2	0.93	1223	1.56	-1.08	-0.5
NA	58	0	13.8	2.64	10	26.5	16.2	10.3	26.2	49.9	27.7	19	0.87	1149	0.67	-2.31	-0.6
NA	58	0	32.7	3.07	12.2	34.7	21.4	13.3	33.6	79.7	41	32.5	1.01	1386	0.65	1.81	-1.4
NA	58	0	16.9	2.79	10.8	29.9	18.1	11.8	28.9	57.4	29.4	21.6	0.89	1245	0.88	-2.64	-1.6
NA	58	0	27.1	3.15	11.9	33.6	20.6	13	32.5	72.8	37.3	28.3	0.95	1356	0.42	-0.06	-0.6
NA	58	0	13.9	2.65	10.3	27.5	17	10.5	27.3	51.4	27.1	20	0.86	1180	0.73	-0.47	0.3
NA	58	0	18.8	2.9	11	30.2	18.4	11.8	29.4	59.9	31.4	21.2	0.89	1258	1.3	-0.66	-1.2
NA	58	0	15.3	2.19	9.2	23.5	14.3	9.2	23.5	47.2	32.3	19.9	0.87	1060	1.84	-1.58	-1.8
NA	58	0	28.4	2.79	11	30	18.4	11.6	29.4	69.2	41.1	25.6	1.03	1250	0.69	-1.73	-0.8
NA	58	0	18.1	2.53	10	26.5	16.2	10.3	26.2	54.1	33.5	21.8	0.91	1147	0.67	-1.76	-3.6
NA	58	0	23.6	3.05	12	34	20.8	13.2	32.8	69.7	33.8	26.9	0.95	1367	0.85	-1.57	1
NA	58	0	19.8	3.11	11	30.7	18.7	12	29.7	61.6	32.1	22.9	0.93	1273	0.42	-2.52	-0.2
NA	58	0	12.8	3.01	11.3	31.2	19.2	12	30.5	55.3	23.2	19.7	0.87	1287	1.69	-1.41	0.3
NA	58	0	18.7	2.9	11.1	30.7	18.8	11.9	29.9	60.4	31	21.7	0.93	1270	1.98	0.79	0.5
NA	58	0	27.6	3.14	11.6	32.8	19.9	12.9	31.5	72.1	38.3	25.4	0.95	1331	0.61	-3.44	0.5
NA	58	0	15	2.9	11.2	30.6	19	11.6	30.2	56.7	26.5	20.8	0.93	1270	1.06	-1.01	0
NA	58	0	22.7	3.01	11.3	31.5	19.2	12.3	30.5	65.5	34.6	22.7	0.92	1295	1.61	0.94	-0.9
NA	58	0	23.7	2.92	11.6	32	19.8	12.2	31.4	67.2	35.3	26.1	0.96	1309	0.83	-1.21	-1.2
NA	59	0	17.7	2.54	10.2	26.9	16.4	10.5	26.6	54.3	32.6	20.8	0.88	1161	0.98	-0.31	-0.4
NA	59	0	35.3	2.55	10.3	27.8	17	10.8	27.3	73	48.3	30.4	0.98	1185	0.23	-1.71	0.9
NA	59	0	19.2	2.81	11.3	30.8	19.1	11.7	30.4	61.1	31.4	21.6	0.92	1276	1.86	0.98	1.5
NA	59	0	23.9	2.54	10.3	27.7	16.7	11	27	61.4	39	23.5	0.87	1179	0.67	-1.72	-1.1
NA	59	0	36.8	2.82	11.7	32.3	20	12.3	31.7	80.6	45.6	32.7	1.03	1317	1.65	-1.95	-0.6
NA	59	0	34.1	3.49	12.3	35.8	21.7	14.1	34	82.7	41.2	30	0.96	1420	1.67	0.15	-1.2
NA	59	0	15.8	2.88	11	29.9	18.4	11.5	29.4	56.6	27.9	22.1	0.85	1251	1.04	-0.77	2
NA	59	0	12.9	2.31	9.7	25.1	15.4	9.7	25.1	47	27.4	20.5	0.86	1107	0.47	-0.45	-2.6
NA	59	0	21.3	2.67	10.5	28.4	17.4	11	27.9	59.9	35.6	24	0.88	1204	0.91	-1.19	-2
NA	59	0	24.8	2.77	10.7	29	17.7	11.3	28.4	64.3	38.6	24.4	0.94	1222	1.16	-0.14	-1.2
NA	59	0	18	2.93	11.6	32.2	19.9	12.3	31.5	61.7	29.1	22.7	0.92	1315	1.11	-2.71	-0.8
NA	59	0	21.1	2.66	10.4	28.8	17.4	11.4	27.8	60	35.2	23.9	0.89	1210	1.28	-1.68	-2.6
NA	59	0	17.3	2.97	10.7	29.1	17.9	11.2	28.6	57.1	30.3	22.3	0.88	1229	0.51	-2.23	0
NA	59	0	21.6	3.25	11.9	33.7	20.7	13	32.6	67.5	32	23.8	0.93	1362	1.14	-1.35	0.8
NA	59	0	15.5	3.17	12.2	34.6	21.4	13.2	33.6	62.5	24.8	22	0.85	1385	0.41	-2.72	-0.2
NA	59	0	15.5	3.17	12.2	34.6	21.4	13.2	33.6	62.5	24.8	22	0.85	1385	0.71	-0.33	-0.2
NA	59	0	24.3	2.65	10.1	27	16.6	10.4	26.7	61.1	39.8	25.4	0.95	1164	1.09	-3.12	-1.6
NA	59	0	15.2	2.2	9.5	24.7	15.1	9.6	24.6	48.6	31.3	20.5	0.87	1091	1.39	-2.07	-2.6
NA	59	0	19.7	2.56	10.5	28.3	17.4	10.9	27.9	58.1	33.9	24.5	0.91	1200	2.44	-0.83	-2.1
NA	60	0	23.7	2.77	10.5	28.6	17.4	11.2	27.9	62.6	37.9	25.1	0.87	1210	0.64	-2.01	0.1
NA	60	0	22.1	2.43	10	26.3	16.2	10.1	26.2	57.8	38.2	25	0.95	1141	1.45	-0.37	-1.2
NA	60	0	22.8	2.56	10.3	27.7	17	10.7	27.3	60.4	37.7	26	0.91	1182	1	-2.62	-2.2
NA	60	0	17	2.94	11.7	32.8	20.3	12.5	32	61.4	27.7	25.1	0.88	1329	0.87	0.47	0
NA	60	0	17.2	2.8	11.1	30.3	18.6	11.7	29.7	58.4	29.4	24.8	0.88	1260	1.13	0.43	-0.4
NA	60	0	21.8	2.69	11	30.1	18.4	11.7	29.4	62.6	34.8	24.8	0.91	1252	0.81	-0.25	0.5
NA	60	0	18.6	3.19	12.6	36.3	22.2	14.1	34.8	67.7	27.5	25.5	0.87	1431	0.3	-0.6	-0.3
NA	60	0	23.2	2.31	9.7	25.1	15.4	9.7	25.1	57.3	40.6	24.5	0.92	1106	1.5	-0.48	-0.8
NA	60	0	13.4	3.09	10.8	30	18.1	11.9	28.9	54.3	24.7	19.9	0.83	1253	0.27	-3.7	-1.3
NA	60	0	19.7	2.68	11	30	18.4	11.6	29.4	60.4	32.6	23	0.88	1249	0.94	-0.36	-0.3
NA	61	0	24	3.03	11.6	32.5	19.8	12.7	31.4	68.1	35.3	27.1	0.96	1322	1.57	-1.8	-0.7
NA	61	0	17	2.53	9.9	26.4	15.9	10.5	25.8	52.8	32.2	22.9	0.83	1144	1.36	-2.51	-1
NA	61	0	17.7	2.55	10.3	27.7	17	10.7	27.3	55.3	32.1	22.4	0.86	1181	1.01	0.15	-2.1
NA	61	0	13.3	2.54	10.3	27.1	16.6	10.5	26.9	50.2	26.5	20.5	0.9	1167	1.42	-0.5	-0.8
NA	61	0	21.8	2.76	10.3	28	17.1	10.9	27.4	59.9	36.4	23.7	0.91	1194	0.99	-0.45	-1.6
NA	61	0	24.3	3.27	12.2	35.1	21.3	13.8	33.5	71.9	33.8	24.6	0.95	1399	1.08	-1.19	0.5
NA	61	0	28.8	2.68	10.8	29.5	18	11.5	28.8	68.8	41.9	28.5	1	1233	1.16	-1.64	0
NA	61	0	27.4	3.49	12.6	36.1	22.3	13.8	34.9	76.6	35.7	26.5	0.97	1434	0.56	-0.51	1.3
NA	61	0	16.6	2.42	9.7	25.5	15.5	10	25.2	51.2	32.4	21.9	0.91	1117	0.76	-1.37	-0.6
NA	61	0	19.1	2.21	9.6	24.8	15.2	9.6	24.8	52.7	36.2	21.8	0.93	1096	0.76	-2.16	-1.5
NA	61	0	17	2.78	10.6	29	17.8	11.2	28.4	56.4	30.1	21.5	0.87	1221	0.68	-1.23	2.4
NA	61	0	16.6	2.53	10	26.3	16.1	10.2	26.1	52.4	31.7	21.1	0.91	1144	1.52	0.87	-0.6
NA	61	0	9.2	2.8	11.1	30.4	18.6	11.8	29.7	50.5	18.2	19.5	0.8	1262	0.27	-3.25	-0.7
NA	61	0	23.8	2.43	10.2	26.8	16.5	10.3	26.7	60.2	39.5	26.4	0.9	1156	0.9	-1.84	-0.1
NA	61	0	25.5	2.68	10.7	29	17.9	11.1	28.6	64.9	39.3	27	0.95	1221	0.8	-0.6	2.2
NA	61	0	8.7	2.55	10.1	27.2	16.5	10.7	26.6	45.6	19	17.7	0.8	1167	1.24	-1.63	-2.3
NA	61	0	21.2	2.43	10.2	26.6	16.5	10.1	26.7	57.4	37	25.2	0.89	1151	0.92	-1.36	-0.2
NA	61	0	23	3.05	11.8	33.6	20.6	13	32.4	68.5	33.6	26.9	0.93	1353	0.77	-2.33	-0.9
NA	61	0	21.1	3.41	12.9	37.4	22.9	14.5	35.8	71.8	29.4	25.4	0.94	1465	1.79	1.79	-0.1
NA	61	0	13.7	3.02	11.2	31.5	19	12.5	30.2	56.4	24.4	20.6	0.86	1292	1.34	-1.51	-0.9
NA	61	0	32.8	3.48	12.4	35.7	21.7	14	34.1	81.4	40.3	28.8	0.98	1419	1.03	-1.13	0.2
NA	62	0	16.1	2.64	10.3	27.2	16.7	10.5	27	53.2	30.3	21.2	0.85	1171	1.79	-3.64	-1
NA	62	0	22.5	2.79	10.9	30	18.5	11.5	29.4	63.2	35.6	25.2	0.91	1249	1.29	1.09	-0.6
NA	62	0	38.2	2.82	11.5	32	19.5	12.5	31	81.5	46.9	33.9	0.97	1304	1.39	1.74	-0.5
NA	62	0	12.8	2.67	10.6	29.1	17.6	11.5	28.2	52.2	24.5	22.6	0.86	1222	0.4	-2	-1.2
NA	62	0	25.7	3.12	11.5	32.2	19.6	12.6	31.1	69.5	37	25.4	1.02	1315	1.08	-0.51	0.2
NA	62	0	28	3.03	11.6	32.5	19.9	12.6	31.5	72.1	38.8	26.5	1.05	1323	0.85	0.97	-0.8
NA	62	0	20	2.64	10.3	27.2	16.9	10.3	27.2	57.1	35	24.6	0.84	1172	1.43	-2.95	-2.5
NA	62	0	24.7	3.01	11.3	31.4	19.2	12.2	30.5	67.4	36.7	27.7	0.92	1292	0.43	-1.13	-0.4
NA	63	0	23.5	2.81	11.2	31.2	19	12.2	30.2	65.7	35.7	25.5	0.98	1282	1.61	-2.78	1.4
NA	63	0	17.9	2.87	10.5	28.2	17.3	10.9	27.8	56.5	31.7	22.9	0.87	1203	0.84	-1.27	-1
NA	63	0	24.3	2.78	10.7	29.5	18	11.5	28.7	64.3	37.8	25.8	0.91	1234	0.73	0.47	0.7
NA	63	0	18.8	2.51	9.7	25.5	15.5	10	25.2	53.5	35.1	22.4	0.84	1120	-0.06	0.28	0.2
NA	63	0	22.7	2.44	10.2	26.8	16.4	10.4	26.6	59.1	38.4	27.5	0.9	1156	0.72	-0.56	-1.5
NA	63	0	16.8	2.53	10	26.1	15.9	10.2	25.9	52.4	32.1	21	0.89	1138	1.44	-2.65	-1.6
NA	63	0	30.3	3.21	11	31.5	18.6	12.9	29.6	73	41.5	29.4	0.87	1292	1.37	-0.03	-0.1
NA	63	0	26.8	3.16	12	34.5	20.9	13.6	32.9	73.5	36.5	26.8	1	1379	1.52	-2.57	0.7
NA	63	0	10.3	2.75	10.2	27.7	16.8	10.9	27	48	21.4	19.5	0.79	1185	1.22	-0.12	2.2
NA	63	0	30.3	2.8	11.1	30.4	18.7	11.7	29.8	71.6	42.3	28.1	0.99	1262	1.32	-0.72	1.8
NA	63	0	27.4	3.14	11.9	33.3	20.4	12.9	32.3	72.7	37.6	25.8	0.99	1349	1.07	1.63	-2
NA	63	0	40.3	3.04	11.7	32.8	20.1	12.7	31.8	84.8	47.5	33.3	1.07	1332	0.62	-1.88	-0.7
NA	63	0	15.4	2.66	10.6	28.8	17.5	11.3	28.1	54.5	28.2	21.3	0.83	1215	1.42	-2.48	-0.4
NA	63	0	17.2	3.4	12.7	36.6	22.4	14.2	35.1	66.9	25.7	24	0.92	1443	1.07	-1.71	-1.4
NA	63	0	20.5	2.4	9.5	24.4	15	9.4	24.5	53.8	38	23.3	0.92	1090	1.56	1.2	-0.1
NA	63	0	17.1	2.3	9.6	25	15.3	9.7	24.9	51	33.5	22.4	0.85	1103	1.03	-1.59	1.2
NA	63	0	14	2.44	10.2	26.9	16.6	10.3	26.8	50.5	27.7	19.9	0.94	1158	1.72	-2.29	-0.7
NA	63	0	33.7	2.85	11.9	33.8	20.6	13.2	32.5	79.3	42.5	30	0.99	1356	-0.05	0.79	-0.2
NA	63	0	20	2.68	10.7	29	17.8	11.2	28.5	59.4	33.6	23.9	0.92	1222	1.47	-1.9	0.2
NA	64	0	18.4	3.13	11.5	32.4	19.7	12.7	31.2	62.4	29.5	23.9	0.84	1320	0.92	-0.01	-0.9
NA	64	0	18	2.68	10.8	29.7	18	11.7	28.8	58.2	30.9	23.9	0.89	1239	1.65	-0.28	0.1
NA	64	0	29.8	2.8	11.2	31.1	19	12.1	30.2	71.9	41.4	29.2	0.99	1279	0.87	0.19	0.5
NA	64	0	18.6	2.93	11.7	32.7	20	12.7	31.7	62.9	29.6	24.6	0.9	1327	1.17	-1.42	-0.5
NA	64	0	17.8	2.44	10.3	27.4	16.8	10.6	27.1	54.9	32.4	21.3	0.87	1171	0.38	-0.7	-0.9
NA	64	0	26.8	3	11.1	30.8	18.8	12	29.9	68.7	39.1	27.5	0.94	1274	0.47	-2.9	0.2
NA	64	0	15.8	2.43	10	26.5	16.3	10.2	26.3	51.7	30.6	23	0.87	1145	1.74	0.59	0.5
NA	64	0	21.6	2.43	10	26.1	16.1	10	26.1	57.1	37.8	25.4	0.92	1137	0.95	0.88	2.1
NA	64	0	23.8	2.54	10.2	27.3	16.6	10.7	26.8	60.8	39.1	25.8	0.89	1170	0.75	1.33	-0.7
NA	64	0	18.5	2.9	11.2	30.7	19	11.7	30.2	60.3	30.6	22.7	0.91	1274	0.89	-1.57	0.5
NA	64	0	21.1	2.53	9.9	25.9	16	9.9	25.9	56.4	37.5	23.9	0.89	1132	1.27	-2.2	0.1
NA	65	0	14.4	2.41	9.7	25.1	15.4	9.7	25.1	48.6	29.7	20.2	0.86	1108	0.83	-0.33	-1.9
NA	65	0	23.4	2.89	10.9	30.3	18.3	12	29.2	64.5	36.3	25.2	0.94	1257	1.19	-2.54	1.2
NA	65	0	25.2	3.01	11.1	31.1	18.7	12.4	29.8	67.4	37.4	27	0.82	1281	1.22	-1.78	-2.3
NA	65	0	10.2	2.29	9.2	23.5	14.3	9.2	23.5	42.2	24.2	18.3	0.84	1061	1.34	0.08	-2.3
NA	65	0	24.9	2.55	10.4	27.7	17.1	10.6	27.5	62.6	39.8	25.9	0.91	1184	0.91	-0.13	0.2
NA	65	0	19.2	2.39	9.3	23.9	14.6	9.3	23.9	51.8	37.1	24.6	0.86	1073	0.68	-0.13	0
NA	65	0	19.1	2.66	10.3	27.9	17.1	10.8	27.4	57	33.5	23.3	0.84	1189	1.7	0.83	-1.6
NA	65	0	28.7	2.78	10.7	29.2	17.7	11.5	28.4	68.4	42	28.5	0.9	1227	2.12	-1.13	0.1
NA	65	0	32.6	2.82	11.5	32.3	19.7	12.6	31.2	76.2	42.8	29.6	1	1312	1.63	-0.49	0.3
NA	65	0	23.5	2.7	11.2	31	18.9	12.1	30.1	65.4	35.9	25.2	0.99	1276	0	-1.38	0.4
NA	65	0	18.4	2.68	10.6	29	17.5	11.5	28.1	57.7	31.9	24.8	0.86	1219	1.14	-3.19	-1.2
NA	65	0	20.3	2.66	10.4	28.4	17.2	11.2	27.6	58.8	34.5	22.1	0.9	1203	0.98	0.13	-1.5
NA	66	0	18	2.56	10.4	28.4	17.2	11.2	27.6	56.4	32	22.7	0.92	1199	1.48	-0.25	0.1
NA	66	0	26.5	2.78	10.8	29.8	18.2	11.6	29	66.9	39.5	25.3	0.92	1244	0.59	-0.67	-0.9
NA	66	0	27.2	2.8	11.1	30.7	18.7	12	29.8	68.8	39.5	25.6	0.96	1268	0.84	0.77	-0.5
NA	66	0	23.4	2.3	9.4	24.5	14.9	9.6	24.3	56.6	41.4	24.3	0.94	1087	0.33	-1.46	0.2
NA	66	0	26.2	2.56	10.4	28.2	17.2	11	27.6	64.4	40.7	27	0.92	1195	1.39	-2.06	-1.8
NA	66	0	25.4	3.14	11.9	33.1	20.3	12.8	32.2	70.5	36.1	26.2	0.99	1343	1.06	-2.41	1
NA	66	0	20.4	2.9	11.1	31	18.5	12.5	29.6	62.4	32.7	21.6	0.89	1277	1.67	-1.44	-0.1
NA	66	0	26.4	3.14	11.8	33.4	20.3	13.1	32.1	71.7	36.9	27.7	0.97	1348	0.71	-0.15	1.4
NA	67	0	27.3	3.05	11.8	33.6	20.7	12.9	32.5	72.8	37.4	27.4	0.97	1354	0.19	-0.52	0
NA	67	0	21.4	2.66	10.6	28.8	17.5	11.3	28.1	60.5	35.4	24.2	0.91	1215	1.21	0.07	-0.7
NA	68	0	14.4	2.65	10.2	27.3	16.8	10.5	27	51.6	27.9	20.4	0.85	1173	0.32	-2.06	-1.6
NA	68	0	16.2	2.65	10.1	27.4	16.5	10.9	26.6	53.4	30.3	23	0.87	1174	1.43	0.62	-0.7
NA	68	0	32.6	3.4	12.8	36.7	22.6	14.1	35.4	82.5	39.5	30.3	1.06	1448	1.51	-1.38	2.9
NA	68	0	9.8	2.75	10.2	27.8	16.8	11	27	47.6	20.6	19.6	0.88	1186	1.53	-3.02	0.4
NA	68	0	14.3	2.17	8.9	22.6	13.8	8.8	22.7	45	31.8	20.5	0.84	1033	1.04	-0.68	-0.5
NA	68	0	24.1	3.24	11.7	32.9	20.1	12.8	31.8	68.9	35	27.3	0.92	1338	0.52	0.02	0.7
NA	69	0	10.5	2.59	10.9	30.1	18.2	11.9	29.1	51.1	20.6	19.6	0.86	1246	1.15	-3.52	-0.9
NA	69	0	22.3	2.19	9.3	24.2	14.7	9.5	24	55	40.5	26	0.92	1077	0.02	-1.29	-0.9
NA	69	0	22.3	2.19	9.3	24.2	14.7	9.5	24	55	40.5	26	0.92	1077	0.5	0.61	-0.9
NA	69	0	11.8	2.42	9.8	26.2	15.8	10.4	25.6	47.2	25	19.4	0.88	1135	1.44	-1.47	-0.1
NA	69	0	14.8	2.78	10.8	29.4	18.2	11.2	29	54.8	27	21.7	0.86	1234	1.05	-1.54	-1.5
NA	69	0	35.4	2.71	11.4	31.6	19.2	12.4	30.6	78.1	45.3	30.3	1	1293	1.2	-3.03
NA	69	0	18.6	2.53	10	26.9	16.1	10.8	26.1	55	33.8	22.2	0.87	1157	1.18	-0.97	-0.3
NA	69	0	21.5	2.66	10.4	28.5	17.3	11.2	27.7	60.1	35.7	25.7	0.88	1205	0.81	-2.54	1.8
NA	70	0	19.5	2.43	10	26.8	16.2	10.6	26.2	55.7	35	21.2	0.97	1152	0.86	-0.4	0.2
NA	70	0	27.1	2.75	10	27	16.4	10.6	26.4	63.9	42.5	26.4	0.92	1164	0.62	0.13	0.7
NA	71	0	18.4	2.41	9.7	25	15.3	9.7	25	52.5	35.1	22.1	0.88	1106	0.93	-0.34	0.1
NA	71	0	33.1	2.56	10.4	28.6	17.2	11.4	27.6	71.7	46.2	28.7	1.03	1203	1.75	-1.29	0.9
NA	71	0	20	3.01	11.2	31.4	19	12.4	30.2	62.6	32	21.9	0.88	1290	1.07	0.9	0.3
NA	71	0	21.1	2.44	10	26.9	16.2	10.7	26.2	57.4	36.7	24.4	0.88	1155	1.07	-0.38	-0.9
NA	72	0	16.3	2.15	8.6	21.6	13.1	8.5	21.7	45.7	35.7	20.9	0.85	1005	1.18	-2.32	-1.8
NA	73	0	12.6	2.42	9.8	25.9	15.6	10.3	25.4	47.7	26.4	18.2	0.84	1128	1	0.2	1.2
NA	75	0	35.5	2.91	11.3	31.5	19.1	12.4	30.4	78.2	45.4	28.6	1.06	1293	1.48	-2.23	1.1
NA	75	0	16.3	2.29	9.4	24.1	14.8	9.3	24.2	49.1	33.3	20.7	0.91	1077	1.19	-0.97	0.7
NA	77	0	28.3	3.14	11.7	33.5	20.2	13.3	31.9	73.6	38.4	30.6	0.96	1349	0.74	-1.16
NA	77	0	30.4	3.28	12.3	35.7	21.6	14.1	33.9	78.7	38.6	28.4	0.94	1413	0.7	-1.17	1.4
NA	80	0	17.7	2.8	11.5	30.3	20.1	10.2	31.6	56.7	40.7	24.4	0.98	1096	0.91	-1.12	-0.3
