# Supplementary material for: Machine learning predicts the risk of osteoporosis in patients with breast cancer and healthy women
Source: J Cancer Res Clin Oncol. 2024 Feb 23;150(2):102. doi: 10.1007/s00432-024-05622-8 (PMC10891247; doi:10.1007/s00432-024-05622-8)
Supplement: Supplementary file 2 — Supplementary file2 (XLSX 52 KB) [file 432_2024_5622_MOESM2_ESM.xlsx]

## Sheet: Sheet1
Name	Age	Radiation	ER_type	endocrine therapy drugs	endocrine therapy_length	Lipid	Bony	Protein	Intracellular fluid	Extracellular fluid	Total water	weight	Body Fat rate	Muscle mass	BMI	Waist-hip ratio	Basic metabolic rate	BMD	Z	T
NA	47.8	0	0	0	0	17.7	2.8	8.5	20.1	10.2	30.3	59.3	29.82	27.7	23.2	0.89	1219	1.16	2.48	1.84
NA	50	1	1	1	285	21.1	2.88	8.9	21	10.4	31.4	64.2	32.72	28.7	25.7	0.92	1225	0.79	-0.98	-1.7
NA	57	0	1	2	518	20.5	2.69	8.1	18.9	9.7	28.6	59.9	34.12	26.2	23.7	0.91	1168	0.72	-1.24	-2.36
NA	43	1	1	2	729	11.4	3.24	10.2	22.6	13.8	36.4	61.2	18.52	38.8	24.5	0.91	1255	0.89	-0.4	-0.68
NA	50	1	1	1	1325	20.7	2.66	8	18.8	9.4	28.2	59.6	34.72	26	26.5	0.95	1136	0.93	0.82	-0.28
NA	57	1	1	2	646	20.9	2.74	8.3	19.3	10.1	29.4	61.3	33.92	27	22.5	0.88	1216	0.97	0.28	0.06
NA	36	1	1	1	292	22.7	2.91	9	21.3	10.5	31.8	66.4	34.12	29.1	25.3	0.93	1369	0.97	1.38	0.1
NA	61.8	1	0	0	0	16.3	2.52	7.5	17.3	9.1	26.4	52.7	30.92	24.2	21.4	0.87	1073	0.74	0.1	-2.1
NA	73	0	1	2	642	18.8	2.88	8.8	20.4	10.9	31.3	61.8	30.32	28.6	23	0.86	1113	0.84	-0.52	-1.16
NA	42	0	1	2	377	17.2	2.81	8.6	20.3	10.1	30.4	58.9	29.12	27.8	20.4	0.88	1346	0.85	-0.4	-1.06
NA	70	0	1	2	265	24.2	2.94	9.1	21.1	11.1	32.2	68.3	35.32	29.4	25.7	0.91	1155	1	1.38	0.38
NA	50	1	1	2	317	21.7	2.64	7.9	18.9	9.2	28.1	60.3	35.92	25.7	26.1	0.98	1149	1.08	1.82	1.16
NA	56.8	0	0	0	0	18.6	2.34	6.8	15.9	8.1	24	51.6	35.92	21.9	22.9	0.95	1046	0.89	0.4	-0.7
NA	33.8	1	0	0	0	18	2.95	9.1	21.4	10.9	32.3	62.4	28.82	29.6	22.9	0.87	1376	1.04	0.72	0.76
NA	47	1	1	2	753	9.8	2.85	8.7	19.8	11	30.8	52.2	18.62	28.4	20.6	0.75	1182	0.82	-0.96	-1.32
NA	59	1	1	2	449	24.4	2.89	8.9	20.7	10.8	31.5	67.7	35.92	28.9	25.5	0.94	1225	0.84	0.1	-1.18
NA	48.8	0	0	0	0	19.2	3.04	9.5	22.2	11.3	33.5	65.2	29.32	30.7	24.2	0.89	1286	1.02	1.22	0.58
NA	52	0	1	1	352	21.4	2.81	8.6	20.3	10	30.3	63.2	33.82	27.8	25.3	0.93	1199	1.08	2.04	1.16
NA	63	1	1	2	304	23	2.7	8.1	19	9.8	28.8	62.7	36.62	26.4	26.1	0.95	1108	0.72	-0.68	-2.28
NA	43	1	1	1	729	16.4	2.71	8.2	19.2	9.7	28.9	56.2	29.12	26.8	22.8	0.9	1217	1.1	1.58	1.32
NA	70	0	1	2	186	24.8	2.82	8.6	20.2	10.4	30.6	66.8	37.02	27.9	26.8	0.95	1109	0.74	0.18	-2.12
NA	45	1	1	1	442	23.8	3.3	10.5	24.6	12.5	37.1	74.7	31.82	33.9	27.1	0.93	1398	0.93	0.06	-0.3
NA	49	0	1	2	194	21.7	2.69	8.1	19.4	9.4	28.8	61.2	35.32	26.3	24.5	0.96	1214	0.77	-1.16	-1.8
NA	59	0	1	2	1250	22.1	3.11	9.7	22.5	12	34.5	69.4	31.72	33.3	25.5	0.94	1258	1.01	1.7	0.44
NA	57	1	1	2	399	17.1	2.58	7.7	17.8	9.4	27.2	54.6	31.22	25	21.9	0.88	1123	0.91	0.64	-0.46
NA	66.8	1	0	0	0	20.9	2.79	8.5	19.8	10.3	30.1	62.3	33.52	27.5	25	0.91	1096	0.7	-0.5	-2.5
NA	52	0	1	2	924	20.7	2.8	8.5	20.2	10	30.2	62.3	33.22	27.7	25	0.94	1207	0.73	-1.6	-2.24
NA	50	1	1	2	346	18.1	2.68	8	19.1	9.4	28.5	57.4	31.52	26.1	23.6	0.92	1176	0.88	-0.1	-0.72
NA	50	1	1	2	889	22.9	2.8	8.5	19.8	10.5	30.3	64.5	35.42	27.7	25.5	0.97	1235	0.9	0.14	-0.56
NA	35	0	1	1	409	20.8	2.76	8.4	19.9	9.8	29.7	61.6	33.72	27.1	25.6	0.93	1288	0.89	-0.68	-0.72
NA	31	1	1	2	197	10.6	2.67	8	18.8	9.6	28.4	49.6	21.22	26	19.1	0.82	1291	0.87	-0.9	-0.84
NA	37	1	1	1	1077	11.5	2.85	8.7	20.3	10.5	30.8	53.9	21.22	28.2	19.6	0.81	1317	0.88	-0.72	-0.76
NA	49.8	1	0	0	0	24.3	2.91	9	21.3	10.5	31.8	68	35.72	29.1	26.6	0.96	1257	0.87	-0.24	-0.9
NA	36	0	1	1	1335	14.6	2.87	8.8	20.7	10.5	31.2	57.4	25.32	28.5	21.3	0.84	1329	1.06	0.9	0.9
NA	52	0	1	2	1241	19.9	2.64	7.9	18.8	9.2	28	58.5	33.92	25.7	25.3	0.95	1138	0.83	-0.52	-1.28
NA	55	0	1	2	1365	18.3	3.01	9.3	21.8	11.2	33	63.7	28.72	30.2	24	0.9	1228	0.84	-0.1	-1.1
NA	49	1	1	1	165	23.6	2.46	7.2	17.3	8.2	25.5	58.8	40.02	23.4	28.4	1.02	1086	0.95	0.52	-0.12
NA	67	0	1	2	736	20	2.89	8.9	20.6	10.9	31.5	63.2	31.52	28.8	22.4	0.86	1191	0.75	-0.12	-2.04
NA	57.8	1	0	0	0	14.4	2.62	7.8	18.1	9.7	27.8	52.6	27.22	25.4	20.5	0.83	1114	0.84	0.08	-1.16
NA	55.8	0	0	0	0	12.5	2.53	7.5	17.3	9.3	26.6	49.1	25.52	24.3	19.2	0.81	1113	1	1.46	0.32
NA	62	1	1	2	568	16.1	2.54	7.5	17.4	9.2	26.6	52.8	30.42	24.4	22	0.87	1065	0.66	-1.4	-2.94
NA	43.8	1	0	0	0	13.8	2.74	8.3	19.5	9.9	29.4	54.2	25.42	26.9	20.9	0.88	1223	0.75	-1.7	-2.02
NA	71	1	1	2	496	22.8	2.56	7.6	17.8	9.1	26.9	59.8	38.02	24.6	25.5	0.98	1032	0.77	0.48	-1.78
NA	53.8	1	0	0	0	15.5	2.72	8.2	19.4	9.8	29.2	55.6	27.82	26.7	22.3	0.89	1148	0.83	-0.34	-1.28
NA	62	1	1	2	1181	20.6	2.87	8.8	20.4	10.8	31.2	63.6	32.42	28.6	22.3	0.86	1221	0.92	1.22	-0.4
NA	42	0	1	1	1640	13.1	2.79	8.5	20	10.2	30.2	54.6	24.02	27.6	19.6	0.83	1295	1.03	0.9	0.66
NA	54	0	1	2	1344	22	2.79	8.5	20.3	9.8	30.1	63.4	34.62	27.5	23.9	0.95	1240	0.79	-0.7	-1.6
NA	63	1	1	2	183	18.8	2.62	7.8	18.4	9.4	27.8	57	32.92	25.4	23.7	0.88	1076	0.9	1.12	-0.56
NA	61.8	0	0	0	0	16.6	2.83	8.6	20	10.6	30.6	58.7	28.22	28	20.3	0.8	1200	0.91	0.12	-1.24
NA	68	0	1	2	1490	16.3	2.5	7.3	17.1	9	26.1	52.2	31.22	23.9	21.4	0.88	1019	0.68	-0.56	-2.66
NA	61	0	1	2	1117	21.6	2.93	9	21.1	10.9	32	65.5	32.82	29.3	25.6	0.92	1175	0.99	1.8	0.26
NA	64	1	1	2	480	25.1	2.99	9.2	21.5	11.3	32.8	70.1	35.72	30	26.1	0.91	1214	1.03	2.28	0.6
NA	52	1	1	2	315	21.2	2.93	9	21.4	10.6	32	65.2	32.42	29.3	25.2	0.91	1242	0.76	-1.1	-1.9
NA	58	1	1	1	909	22	3.13	9.8	23.1	11.7	34.8	69.7	31.42	31.9	25.9	0.9	1349	0.86	-0.6	-0.98
NA	35	0	1	1	387	14	2.69	8.1	19.1	9.6	28.7	53.6	26.12	26.3	19.7	0.86	1328	0.96	-0.1	-0.06
NA	48	0	1	1	294	8.8	2.41	7	16.5	8.4	24.9	43.2	20.42	22.8	18	0.84	1100	0.78	-1.2	-1.72
NA	62.8	0	0	0	0	20.5	2.64	7.9	18.4	9.7	28.1	59.1	34.52	25.7	23.1	0.91	1119	0.85	0.52	-1.04
NA	44	0	1	2	1237	18.7	2.72	8.2	19.5	9.7	29.2	58.8	31.72	26.7	23.9	0.93	1226	0.88	-0.46	-0.76
NA	31.8	1	0	0	0	21.4	2.59	7.7	18.4	8.9	27.3	59	36.12	25	25.9	0.97	1254	0.82	-1.34	-1.34
NA	47	0	1	1	1783	18	2.96	9.1	21.4	10.9	32.3	62.5	28.82	29.6	24.4	0.89	1251	1.09	1.78	1.26
NA	30	1	1	1	1065	16.5	2.78	8.4	20	9.9	29.9	57.7	28.52	27.4	22	0.85	1357	0.9	-0.6	-0.54
NA	74	0	1	2	239	22.4	2.85	8.7	20.3	10.6	30.9	64.9	34.42	28.3	25.4	0.91	1087	0.98	1.58	0.18
NA	63.8	0	0	0	0	20.3	2.5	7.4	17	9.2	26.2	56.4	36.02	23.9	23.2	0.97	1067	0.62	-1.48	-3.22
NA	53.8	1	0	0	0	17.9	2.47	7.2	17	8.6	25.6	53.2	33.52	23.4	25	0.93	1038	0.66	-1.9	-2.84
NA	56	0	1	2	522	22.3	2.97	9.2	21.7	10.9	32.6	67	33.12	29.8	26.5	0.93	1216	0.9	0.5	-0.56
NA	32.8	1	0	0	0	19.2	2.87	8.8	20.8	10.4	31.2	62.1	30.82	28.6	24.3	0.9	1339	0.9	-0.66	-0.62
NA	58	0	1	2	458	6	2.34	6.7	15.5	8.4	23.9	39	15.42	21.9	16.4	0.78	994	0.81	-0.14	-1.4
NA	47.8	0	0	0	0	23.2	2.73	8.3	19.8	9.5	29.3	63.5	36.52	26.8	25.8	0.97	1220	1.14	2.28	1.7
NA	46	0	1	1	256	13.8	2.53	7.5	17.6	8.9	26.5	50.2	27.32	24.2	21.4	0.91	1131	0.94	0.18	-0.22
NA	50	0	1	1	1340	21.3	3.24	10.2	24	12.2	36.2	71	29.92	33.1	25.2	0.89	1355	0.83	-0.6	-1.24
NA	51	1	1	2	308	15.6	2.72	8.2	19.3	9.8	29.1	55.7	28.02	26.6	21.8	0.88	1184	0.85	-0.32	-1.1
NA	61	0	1	2	455	21	2.89	8.9	20.6	10.8	31.4	64.2	32.62	28.8	22.7	0.87	1231	0.77	-0.42	-1.84
NA	50	1	1	1	1440	17.7	2.89	8.9	20.9	10.5	31.4	60.9	28.92	28.8	23.8	0.88	1222	1.01	1.18	0.5
NA	47	0	1	1	187	14.2	2.69	8.1	19	9.7	28.7	53.6	26.32	26.2	21.2	0.86	1191	0.68	-2.18	-2.7
NA	55	1	1	2	536	17.4	2.89	8.9	20.6	10.8	31.4	60.6	28.62	28.9	24.3	0.88	1171	1.14	2.72	1.68
NA	35	0	1	2	618	23	2.95	9.1	21.5	10.8	32.3	67.3	34.12	29.6	26.3	0.95	1365	1.14	1.74	1.74
NA	61	1	1	1	541	29.1	3.04	9.4	22.1	11.4	33.5	75.1	38.72	30.6	30.1	0.99	1216	0.82	0.22	-1.32
NA	64	1	1	2	194	23.6	2.92	9	21	10.9	31.9	67.4	34.92	29.2	25.7	0.92	1175	0.72	-0.62	-2.32
NA	46.8	0	0	0	0	18.3	3.1	9.7	22.7	11.6	34.3	65.4	27.92	31.5	22.6	0.85	1344	0.83	-0.76	-1.28
NA	62.8	0	0	0	0	22.8	2.61	7.8	18.4	9.3	27.7	60.9	37.32	25.3	26.4	0.96	1069	0.74	-0.36	-2.1
NA	60	0	1	2	452	17.8	2.63	7.9	18.3	9.5	27.8	56.1	31.62	25.5	23.4	0.91	1090	0.8	-0.08	-1.5
NA	43	1	1	2	216	19	2.7	8.2	19.3	9.6	28.9	58.8	32.32	26.4	24.5	1.01	1223	0.82	-1.08	-1.34
NA	62.8	0	0	0	0	22.4	2.91	9	20.9	10.9	31.8	66	33.82	29	27.5	0.93	1120	0.89	1.08	-0.68
NA	65	0	1	2	189	19.4	2.82	8.6	20.1	10.5	30.6	61.4	31.52	27.9	24	0.89	1125	0.78	0.16	-1.68
NA	50	0	1	1	969	24	2.68	8	19.2	9.3	28.5	63.3	37.92	26.1	28.1	0.99	1157	1	0.96	0.38
NA	56	1	1	2	735	14.7	2.48	7.3	17.3	8.5	25.8	50.3	29.22	23.6	21.8	0.9	1066	0.62	-2.02	-3.26
NA	59	1	1	1	337	19.8	2.97	9.2	21.3	11.2	32.5	64.4	30.62	29.7	25.2	0.88	1182	0.9	0.16	-0.76
NA	54	0	1	1	1289	21.8	2.9	8.9	21.1	10.5	31.6	65.2	33.32	28.9	26.1	0.94	1204	0.77	-0.84	-1.84
NA	58	1	1	2	1209	22.9	3.05	9.5	22	11.7	33.7	69.2	33.12	30.8	24.5	0.87	1281	0.84	0.06	-1.16
NA	44	0	1	1	544	22.8	2.79	8.5	20.2	9.9	30.1	64.2	35.42	27.5	26.7	0.96	1242	0.94	0.12	-0.2
NA	45	1	1	2	237	29.2	2.94	9.1	21.7	10.5	32.2	73.5	39.72	29.5	30.6	1.02	1291	1.06	1.4	0.9
NA	47	0	1	1	195	23.2	2.86	8.8	20.8	10.3	31.1	65.9	35.22	28.8	27.4	0.93	1232	0.83	0.4	-1.22
NA	52	0	1	1	290	28.8	3.24	10.2	24.3	12	36.3	78.5	36.62	33.2	28.8	0.98	1356	0.97	0.78	0.06
NA	41	0	1	1	214	25.4	2.88	8.9	21.2	10.2	31.4	68.5	36.92	28.7	27.8	0.97	1305	0.95	-0.7	-0.88
NA	51	1	1	2	354	14.3	2.96	9.2	21.4	11.1	32.5	58.9	24.22	29.8	23.6	0.86	1194	0.75	-1.38	-2.04
NA	45	1	1	1	1361	17.2	2.81	8.6	20.2	10.2	30.4	58.9	29.12	27.8	22.4	0.88	1259	0.78	-1.36	-1.74
NA	68	1	1	2	447	14.9	2.48	7.3	16.9	8.9	25.8	50.4	29.42	23.6	20.2	0.86	1036	0.81	0.52	-1.5
NA	46	1	1	2	308	20	2.89	8.9	21	10.5	31.5	63.2	31.52	28.8	24.7	0.91	1256	0.94	0.22	-0.22
NA	43	0	1	1	786	26.3	2.88	8.8	21	10.3	31.3	69.3	37.82	28.7	27.8	0.98	1311	0.77	-1.54	-1.8
NA	45	0	1	1	207	18.3	2.5	7.3	17.6	8.5	26.1	54.2	33.72	23.8	23.8	0.94	1145	0.96	0.4	-0.02
NA	45.8	1	0	0	0	31.1	3.01	9.4	22.4	10.8	33.2	76.7	40.52	30.3	31.9	1.04	1290	0.88	-0.34	-0.78
NA	63	0	1	2	355	15.1	2.73	8.3	19.1	10.3	29.4	55.4	27.12	26.8	21.1	0.86	1119	0.59	-1.92	-3.54
NA	61	0	1	2	238	25	2.83	8.6	20.3	10.3	30.6	67.1	37.22	28	28.7	0.97	1137	0.78	-0.22	-1.72
NA	46.8	1	0	0	0	17.9	2.74	8.3	19.6	9.8	29.4	58.3	30.62	26.9	23.4	0.9	1204	0.92	0.14	-0.38
NA	49	0	1	2	498	26.9	3.24	10.2	24.2	12.1	36.3	76.6	35.02	33.2	29.6	0.97	1332	1	1.02	0.42
NA	52.8	0	0	0	0	11.1	2.78	8.5	19.8	10.2	30	52.3	21.12	27.4	19.2	0.8	1183	0.79	-0.62	-1.6
NA	59	1	1	2	458	24.1	2.9	8.9	20.9	10.8	31.7	67.6	35.52	29	26.4	0.95	1201	0.62	-2	-3.3
NA	58	1	1	2	263	25.9	3.16	9.9	23.1	12.1	35.2	74.2	34.82	32.2	27.3	0.92	1287	1.17	3.3	2.02
NA	42	1	1	2	309	16.4	2.72	8.2	19.4	9.7	29.1	56.4	29.02	26.6	22	0.9	1249	0.82	-1.1	-1.32
NA	76	0	1	2	1456	19.3	2.77	8.4	19.4	10.4	29.8	60.3	32.02	27.4	23.9	0.8	1042	0.85	1.74	-1.1
NA	44.8	0	0	0	0	19.6	2.88	8.8	20.9	10.4	31.3	62.6	31.22	28.7	23.9	0.89	1275	0.95	0.38	-0.1
NA	63	1	1	2	400	21.9	2.65	7.9	18.6	9.5	28.1	60.6	36.12	25.7	25.2	0.93	1096	0.89	1.04	-0.7
NA	33	1	1	2	357	12.3	2.59	7.7	18.2	9.2	27.4	50	24.42	25.1	20	0.86	1256	0.95	-0.12	-0.12
NA	37	0	1	2	287	23.8	2.65	7.9	19	9.1	28.1	62.5	38.02	25.7	27.8	1.01	1239	0.96	-0.02	-0.02
NA	62.8	0	0	0	0	14.4	2.98	9.2	21.5	11.2	32.7	59.2	24.22	29.9	22	0.82	1354	0.74	-0.32	-2.08
NA	54	0	1	2	407	21.9	3.1	9.7	22.8	11.6	34.4	69.1	31.62	31.5	25.4	0.92	1291	0.8	-0.66	-1.52
NA	40	1	1	1	273	13.7	2.43	7.1	16.8	8.4	25.2	48.4	28.32	23	21.5	0.89	1130	0.95	0.12	-0.08
NA	69	0	1	2	329	23.9	2.75	8.4	19.5	10.1	29.6	64.6	36.92	27.1	25.6	0.94	1117	0.71	-0.28	-2.38
NA	57.8	0	0	0	0	24.4	3.16	9.9	23	12.1	35.1	72.6	33.52	32.1	25.4	0.9	1310	0.83	0.04	-1.28
NA	47	0	1	1	322	22.6	3	9.3	22	11	33	67.9	33.22	30.2	24.6	0.91	1334	1.02	1.16	0.62
NA	64	0	1	2	558	22	2.85	8.7	20.2	10.6	30.8	64.4	34.12	28.2	23.7	0.9	1195	0.72	-0.6	-2.24
NA	61	0	1	2	808	36	3.24	10.2	23.6	12.8	36.4	85.8	41.82	33.2	35.7	1.09	1249	0.91	1	-0.54
NA	76	0	1	2	188	6.7	2.53	7.5	17	9.5	26.5	43.3	15.42	24.4	18	0.79	923	0.62	-0.56	-3.28
NA	63.8	0	0	0	0	17	2.55	7.5	17.6	9.2	26.8	53.8	31.42	24.5	21.6	0.88	1074	0.65	-1.2	-2.94
NA	54.8	1	0	0	0	11.7	2.71	8.2	18.8	10.1	28.9	51.6	22.72	26.5	20.2	0.81	1121	0.84	-0.12	-1.12
NA	52	1	1	2	317	16.7	2.93	9	21.2	10.8	32	60.6	27.42	29.3	21.2	0.85	1278	0.88	0.06	-0.76
NA	49	0	1	1	186	22.2	3.01	9.3	22.1	11	33.1	67.7	32.72	30.3	25.5	0.92	1287	0.77	-1.06	-1.86
NA	60.8	1	0	0	0	18.9	2.47	7.3	17	8.7	25.7	54.3	34.62	23.5	23.2	0.92	1046	0.76	-1.28	-2.6
NA	65	1	1	2	343	16.9	2.8	8.5	19.7	10.4	30.1	58.4	28.92	27.6	20.7	0.84	1170	0.91	1.26	-0.52
NA	68	0	1	2	209	18.7	2.82	8.6	19.9	10.7	30.6	60.7	30.72	28.4	23.7	0.86	1108	0.62	-1.2	-3.24
NA	36	1	1	2	183	26.8	3.05	9.5	22.5	11.1	33.6	72.9	36.62	30.8	29.2	0.99	1369	0.84	-1.08	-1.14
NA	65.8	0	0	0	0	27.5	2.77	8.4	19.9	9.9	29.8	68.4	40.12	27.2	31.2	1.01	1062	1	2.34	0.32
NA	53	0	1	2	270	15.1	2.78	8.4	19.8	10.1	29.9	56.2	26.82	27.3	22	0.87	1167	0.92	0.4	-0.42
NA	64.8	1	0	0	0	23.6	2.89	8.9	20.7	10.7	31.4	66.8	35.22	28.8	24.8	0.91	1187	0.99	2.14	0.3
NA	55	1	1	2	400	14.4	2.71	8.2	19.2	9.8	29	54.3	26.52	26.5	21.8	0.87	1134	0.93	0.7	-0.3
NA	42	1	1	2	933	25.3	2.98	9.2	22	10.7	32.7	70.2	35.92	30	26.4	0.97	1358	1.08	1.34	1.1
NA	39	1	1	2	634	13	2.47	7.3	17.2	8.5	25.7	48.5	26.82	23.5	20.7	0.88	1167	0.82	-1.26	-1.34
NA	46.8	0	0	0	0	28.5	3.16	9.9	23.6	11.6	35.2	76.8	37.12	32.2	30	1	1339	1.17	2.5	1.98
NA	47	0	1	2	587	14.7	2.58	7.7	18.2	9	27.2	52.1	28.12	24.8	20.6	0.88	1182	1.12	2.02	1.56
NA	58	0	1	2	274	21.1	2.79	8.5	19.8	10.3	30.1	62.5	33.62	27.6	25	0.91	1162	1.07	2.28	1.02
NA	67.8	1	0	0	0	15.7	2.54	7.5	17.4	9.2	26.6	52.3	29.92	24.4	20.4	0.84	1049	0.87	1.3	-0.88
NA	67	1	1	2	1731	26.4	2.85	8.7	20.4	10.5	30.9	68.9	38.22	28.3	26.9	0.97	1155	1.14	3.66	1.74
NA	44	0	1	1	589	21.2	3	9.3	22	11	33	66.6	31.82	30.2	25.1	0.92	1329	1.03	0.98	0.66
NA	42.8	0	0	0	0	23.8	2.76	8.4	20	9.7	29.7	64.6	36.72	27.2	25.9	0.99	1269	0.71	-2.08	-2.34
NA	66	0	1	2	186	30	3.32	10.5	24.4	13	37.4	81.2	36.82	34.2	27.8	0.94	1317	0.81	0.34	-1.48
NA	51	0	1	1	820	18.8	2.74	8.3	19.6	9.9	29.5	59.3	31.62	27	24.1	0.91	1188	0.8	-0.88	-1.56
NA	66	0	1	2	1285	16.8	2.65	8	18.5	9.7	28.2	55.6	30.12	25.8	21.4	0.83	1100	1.02	2.42	0.58
NA	50.8	1	0	0	0	17.5	2.72	8.2	19.3	9.9	29.2	57.6	30.22	26.7	24.9	0.9	1127	0.86	-0.18	-1
NA	53	0	1	2	727	21.5	2.78	8.5	20.1	9.9	30	62.8	34.22	27.5	25.2	0.95	1197	1.01	1.26	0.44
NA	60	0	1	2	330	23.2	2.99	9.3	21.5	11.3	32.8	68.3	33.82	30.2	25.4	0.92	1230	0.9	0.82	-0.6
NA	60	0	1	2	615	23.8	2.99	9.3	21.7	11.2	32.9	69	34.42	30.2	27	0.9	1202	1.17	3.3	1.96
NA	50	0	1	1	505	20.2	3.03	9.4	22.2	11.3	33.5	66.1	30.52	30.6	24.9	0.91	1277	1.33	4.2	3.54
NA	45	0	1	1	457	22.3	3.25	10.3	24.1	12.3	36.4	72.2	30.82	33.3	24.7	0.88	1417	0.93	0.1	-0.32
NA	54.8	0	0	0	0	20.4	2.83	8.6	20.1	10.5	30.6	62.5	32.62	28	23.2	0.88	1222	0.76	-1.1	-1.92
NA	66	0	1	2	614	28.8	2.78	8.4	19.9	10	29.9	70	41.12	27.4	29.9	1.02	1083	0.94	1.6	-0.24
NA	51	1	1	2	1113	21	2.76	8.4	19	10.6	29.6	61.7	33.92	27.7	25	0.87	1196	0.81	-0.78	-1.46
NA	75	0	1	2	578	7.6	2.51	7.4	16.8	9.4	26.2	43.7	17.22	24	15.7	0.69	1016	1.01	3.08	0.42
NA	48.8	0	0	0	0	22.1	2.8	8.5	20.3	9.9	30.2	63.6	34.62	27.6	26.1	0.87	1206	0.98	0.8	0.14
NA	52.8	1	0	0	0	14.1	2.68	8.1	18.9	9.7	28.6	53.5	26.32	26.2	21.4	0.87	1136	0.84	-0.26	-1.14
NA	68.8	0	0	0	0	18.2	2.5	7.4	17.1	9	26.1	54.2	33.52	24	21.7	0.92	1038	0.72	-0.08	-2.34
NA	55.8	1	0	0	0	21.6	2.95	9.1	21.3	11	32.3	65.9	32.72	29.5	24.5	0.9	1229	0.57	-2.5	-3.7
NA	50	1	1	2	875	16.6	2.94	9.1	21.3	10.9	32.2	60.8	27.22	29.4	22.6	0.86	1253	0.95	0.48	-0.12
NA	65	1	1	2	868	14.2	2.45	7.2	8.8	32.5	25.3	54.1	28.82	23.2	18.5	0.85	1073	0.95	1.78	-0.1
NA	49	1	1	2	854	19.8	2.92	9	10.6	40.9	31.9	59.3	31.02	29.2	23.4	0.9	1278	0.78	-1.12	-1.74
NA	58.8	1	0	0	0	20.8	2.74	8.3	10.1	37.7	29.5	54.6	33.92	26.9	24.6	0.91	1142	0.65	-1.62	-3
NA	57	1	1	2	588	21.1	2.74	8.3	10.1	37.7	29.4	55.2	34.22	26.9	24.1	0.92	1179	1.05	1.94	0.84
NA	46	1	1	2	364	17.3	2.8	8.5	10.2	38.8	30.3	55.1	29.32	27.7	23	0.88	1230	1.18	2.48	2.06
NA	65	1	1	2	508	19.8	2.66	8	9.7	36.2	28.2	57.2	33.72	25.8	21.8	0.89	1134	0.67	-0.98	-2.82
NA	69	0	1	2	946	13	2.27	6.5	7.8	29.4	22.9	44.7	29.02	21	19.9	0.89	936	0.69	-0.42	-2.6
NA	66	1	1	2	1105	25.7	2.72	8.2	9.9	37.4	29.2	55.3	38.92	26.7	27	0.98	1114	0.94	1.6	-0.24
NA	48.8	1	0	0	0	20.8	3.09	9.6	11.5	43.8	34.2	62.5	30.62	31.3	24.9	0.9	1331	1.06	1.58	0.96
NA	46	0	1	1	264	15.9	2.77	8.4	10	38.2	29.8	58.3	27.92	27.3	20.6	0.88	1266	0.94	0.22	-0.24
NA	49	1	1	2	728	20.4	3.16	9.9	12	45.1	35.2	64.2	29.62	32.2	23.8	0.89	1358	0.8	-0.92	-1.54
NA	62	1	1	2	587	14.8	2.4	7	8.5	31.7	24.7	49.4	30.12	22.6	20.1	0.93	1044	0.77	-0.2	-1.8
NA	68	1	1	2	1136	24.4	2.88	8.9	10.7	40.2	31.4	58.7	36.02	28.7	26.4	0.94	1134	0.92	1.74	-0.36
NA	60	0	1	2	883	37.1	3.67	11.9	14.5	54.1	42.2	79.5	39.02	38.9	35.2	1.09	1393	1.06	2.26	0.92
NA	41	0	1	2	272	18.1	2.79	8.5	10.3	38.7	30.2	55.2	30.32	27.8	25.1	0.95	1227	0.88	-0.64	-0.82
NA	51	1	1	2	576	9.5	2.35	6.8	8	30.9	24.1	45.5	22.22	22	18.5	0.87	1044	0.64	-2.32	-3.08
NA	46	1	1	1	1169	18.4	2.9	8.9	10.6	40.6	31.6	57.7	29.72	29	23.6	0.9	1271	1.04	1.12	0.72
NA	35.8	1	0	0	0	36	3.18	10	11.4	45.5	35.5	68.2	42.42	32.5	33.9	1.09	1444	1.08	1.24	1.16
NA	66.8	0	0	0	0	24.2	3.08	9.6	11.8	43.7	34	63	34.02	31.2	26.4	0.92	1192	0.73	-0.16	-2.18
NA	74.8	0	0	0	0	17.7	2.68	8.1	9.9	36.7	28.7	52.5	30.92	26.2	23.5	0.89	1003	0.67	0.02	-2.82
NA	63	0	1	2	550	24.4	3.04	9.5	11.5	43	33.6	62.3	34.52	30.7	27.5	0.95	1191	1.09	2.86	1.26
NA	48.8	1	0	0	0	29.3	3.25	10.3	12	46.6	36.4	68.1	36.92	33.3	29.1	0.98	1375	1.16	2.52	1.86
NA	69	0	1	2	192	15.8	2.44	7.1	8.9	32.3	25.2	46.4	31.22	23.1	22.5	0.81	967	0.62	-1.1	-3.22
NA	58	1	1	2	184	14.1	2.94	9.1	10.9	41.2	32.1	58	24.12	29.4	21.4	0.83	1225	0.87	0.32	-0.86
NA	39	0	1	2	681	28.2	3	9.3	11	42.3	33.1	62.2	38.22	30.4	28.7	1.07	1375	0.82	-1.24	-1.4
NA	69	0	1	2	547	32.7	3.21	10.1	12.2	45.9	35.8	67.9	39.92	32.8	30.4	1.01	1250	0.94	1.88	-0.24
NA	63	0	1	2	763	16.9	2.71	8.2	10	37.1	29	52.9	29.72	26.5	22.7	0.87	1096	0.63	-1.56	-3.12
NA	60	0	1	2	1942	11.2	3.39	10.8	13.3	49.1	38.3	67.2	17.52	35.3	24.9	0.85	1165	0.85	0.36	-1.1
NA	66	0	1	2	1292	25.3	2.92	9	11.9	40.8	31.8	62.6	36.52	164.2	24.4	0.88	1225	0.86	0.86	-0.98
NA	48	0	1	1	1255	15.5	2.5	7.4	8.6	33.5	26.1	48.2	30.02	23.9	22	0.92	1125	0.77	-1.24	-1.8
NA	59.8	0	0	0	0	28.1	2.98	9.2	11.2	41.9	32.7	61.7	38.42	29.9	30	1.01	1188	0.99	1.82	0.28
NA	52	0	1	2	637	11.8	2.41	7	8.3	31.9	24.8	50	25.52	22.9	18.5	0.92	1107	0.95	0.68	-0.1
NA	57.8	0	0	0	0	25.7	2.88	8.8	10.8	40.1	31.3	59	37.32	28.6	25.9	1.02	1231	0.73	-0.86	-2.22
NA	50	0	1	2	455	20.3	2.96	9.2	10.9	41.6	32.4	59.5	31.22	29.7	26	0.92	1229	0.82	-0.76	-1.38
NA	59	1	1	2	1972	20.6	3.11	9.7	12.1	44.2	34.5	62.9	30.32	31.7	24.1	0.88	1266	1.01	1.74	0.46
NA	74	1	1	2	571	5.6	2.35	6.8	8.5	30.8	24	50.3	14.42	22	15	0.76	953	0.91	2.08	-0.5
NA	61.8	1	0	0	0	24.5	2.88	8.8	10.8	40.1	31.3	60.1	36.22	28.6	24.8	0.93	1206	0.96	1.66	-0.02
NA	56	1	1	1	832	26.9	3.11	9.7	11.8	44.2	34.4	64.3	36.22	31.5	27.3	0.94	1301	1.02	1.58	0.56
NA	54	0	1	2	645	26.5	3.12	9.8	11.5	44.5	34.7	64.6	35.72	31.7	27.2	0.96	1315	0.91	0.46	-0.5
NA	68	0	1	1	1305	16.6	2.73	8.3	10.9	37.6	29.3	54.8	29.12	26.8	22	0.87	1088	0.48	-2.5	-4.6
NA	66	0	1	2	666	17.3	2.73	8.2	10.1	37.5	29.2	53.4	29.92	26.8	23.3	0.88	1074	0.95	1.82	-0.1
NA	62	0	1	2	658	16.8	2.55	7.6	9.2	34.4	26.8	50.1	31.22	24.6	22.4	0.89	1064	0.99	1.78	0.24
NA	54	0	1	2	343	23.2	2.77	8.4	10	38.3	29.9	55.8	36.02	27.5	28.5	1.03	1136	0.78	-0.88	-1.76
NA	56	0	1	2	967	25.6	2.91	8.9	10.8	40.7	31.7	59.5	36.92	29	27	0.96	1230	0.78	-0.66	-1.78
NA	41	0	1	1	1001	15.6	3.14	9.8	11.9	44.7	34.8	62.4	24.52	31.9	23.3	0.85	1340	0.95	0.1	-0.04
NA	55	0	1	2	569	11.8	2.35	6.8	8	30.8	24	44.8	26.22	21.9	20	0.9	1022	0.71	-1.4	-2.4
NA	56	1	1	2	875	20	2.61	7.8	9.4	35.3	27.6	51.3	34.42	25.3	24.1	0.93	1125	0.87	0.16	-0.92
NA	58	0	1	2	729	29.8	3.02	9.4	11.2	42.7	33.3	63.1	39.42	30.4	29.5	1	1248	0.81	-0.12	-1.42
NA	56.8	0	0	0	0	27.9	3.11	9.7	11.9	44.3	34.6	64.7	37.02	31.6	26.7	0.94	1319	0.92	0.84	-0.38
NA	64	0	1	2	963	23.1	2.53	7.5	8.9	34.1	26.6	50.3	38.62	24.3	26.5	0.99	1047	1.07	2.68	1.02
NA	65	0	1	2	1232	18.6	2.66	8	9.6	36.2	28.2	52.3	32.32	25.8	23.3	0.9	1074	0.55	-2.1	-3.94
NA	50	0	1	1	360	15.8	2.72	8.2	9.8	37.4	29.1	53.9	28.22	26.6	21.8	0.88	1192	1.17	2.6	1.96
NA	48	0	1	1	1460	17.5	2.84	8.7	10.3	39.4	30.8	57.6	29.22	28.1	22.2	0.88	1281	1.09	1.7	1.18
NA	52	0	1	1	968	1.4	4.14	13.7	13.4	62.4	48.6	82.1	20.02	44.8	25.9	0.96	1266	0.96	0.76	-0.02
NA	40	1	1	2	250	26.2	3	9.3	10.9	42.3	33	61.7	36.52	30.2	28.6	0.98	1339	1.1	1.44	1.28
NA	46	0	1	2	372	14.4	2.77	8.4	10.1	38.2	29.8	53.8	25.92	27.2	21.6	0.86	1175	0.91	-0.04	-0.48
NA	73	0	1	2	793	22.5	2.86	8.7	10.9	39.7	31	60.2	34.52	28.5	23.6	0.91	1134	0.93	2.26	-0.32
NA	62	0	1	2	651	25.6	2.75	8.3	12.3	37.8	29.5	58.3	38.62	43.4	24.9	0.86	1196	0.8	0.02	-1.58
NA	58	1	1	2	243	15	2.69	8.1	18.7	10	28.7	54.5	27.52	26.9	22.1	0.88	1108	0.68	-1.38	-2.7
NA	48	0	1	1	193	23	2.79	8.5	20.1	9.9	30	64.3	35.62	27.5	26.8	0.96	1216	0.96	0.56	0
NA	49	1	1	2	698	32.1	2.79	8.5	20.5	9.6	30.1	73.4	43.62	27.5	32.6	1.09	1216	0.93	0.36	-0.24
NA	42	0	1	1	844	13.1	2.79	8.5	20	10.2	30.2	54.6	24.02	27.6	19.6	0.83	1295	1.1	1.44	1.28
NA	63	0	1	2	1147	32.3	3.1	9.7	22.9	11.5	34.4	79.5	40.62	31.4	32.7	1.05	1213	0.78	0.16	-1.68
NA	50.8	1	0	0	0	16	2.81	8.6	20.1	10.3	30.4	57.7	27.72	27.7	22.8	0.87	1181	0.89	1.04	-0.7
NA	76	0	1	2	631	15.9	2.82	8.6	20.1	10.4	30.5	57.8	27.42	27.9	22	0.86	1226	0.85	1.74	-1.1
NA	36	1	1	1	236	23	2.95	9.1	21.5	10.8	32.3	67.3	34.12	29.6	26.3	0.95	1365	0.94	-0.22	-0.24
NA	51	1	1	2	194	23.5	3.09	9.6	22.8	11.4	34.2	70.4	33.22	31.3	26.5	0.93	1303	0.82	-0.62	-1.38
NA	40.8	1	0	0	0	16.2	2.94	9.1	21.3	10.9	32.2	60.3	26.72	29.4	22.1	0.86	1313	1.09	1.46	1.26
NA	59.8	1	0	0	0	10.5	3.25	10.3	21.9	14.5	36.4	60.5	17.32	33.9	25.2	0.74	1108	0.74	-0.48	-2.08
NA	59.8	1	0	0	0	20.2	2.78	8.4	19.7	10.2	29.9	61.3	32.82	27.4	24.6	0.9	1129	0.84	0.38	-1.12
NA	36	0	1	2	1031	22.9	3.39	10.8	25.4	13	38.4	75.5	30.22	35.1	25.2	0.89	1515	1	0.4	0.38
NA	53	1	1	2	334	18.5	2.7	8.1	19.2	9.7	28.9	58.2	31.62	26.4	25.2	0.92	1117	1	1.3	0.38
NA	40	1	1	1	915	16.9	2.87	8.8	20.8	10.4	31.2	59.8	28.22	28.6	20.7	0.85	1366	1.18	2.56	2.06
NA	69	1	1	2	2307	17.1	2.64	7.9	18.3	9.7	28	55.6	30.72	25.6	21.7	0.87	1067	0.76	1.04	-1.88
NA	65.8	0	0	0	0	25	2.61	7.8	17.8	9.8	27.6	63	39.62	25.5	28	0.98	1047	0.78	0.26	-1.78
NA	55	0	1	2	499	41.7	3.61	11.7	27.4	13.9	41.3	98.3	42.32	37.8	35.7	1.1	1462	0.82	-0.76	-1.38
NA	43	1	1	1	1306	14.2	2.49	7.3	17.3	8.6	25.9	49.9	28.32	23.7	21.3	0.9	1149	1.17	2.6	1.96
NA	47.8	0	0	0	0	17.7	2.76	8.4	19.7	9.9	29.6	58.5	30.22	27.1	22.9	0.9	1221	0.96	0.58	0
NA	38	1	1	2	416	14.8	2.79	8.5	20	10.2	30.2	56.3	26.32	27.6	21.2	0.85	1293	0.84	-1	-1.1
NA	49.8	1	0	0	0	18.1	2.75	8.3	19.7	9.8	29.5	58.8	30.72	27.1	23.6	0.9	1187	0.88	-0.46	-0.76
NA	65.8	0	0	0	0	27.5	2.77	8.4	19.9	9.9	29.8	68.4	40.12	27.2	31.2	1.01	1062	0.84	-0.52	-1.16
NA	55	1	1	2	365	14.4	2.71	8.2	19.2	9.8	29	54.3	26.52	26.5	21.8	0.87	1134	1.02	2.42	0.58
NA	57.8	0	0	0	0	19.5	2.66	8	18.6	9.7	28.3	58.4	33.22	25.9	23.1	0.9	1146	0.73	-0.8	-2.16
NA	40	1	1	2	520	26.2	3	9.3	22.1	10.9	33	71.5	36.52	30.2	28.6	0.98	1339	1.08	1.34	1.1
NA	39	1	1	2	1967	20.9	3.01	9.4	22	11.2	33.2	66.5	31.42	30.8	24.4	0.88	1373	1.14	1.82	1.7
NA	59	0	1	2	272	25.8	3.03	9.4	21.8	11.5	33.3	71.6	36.02	30.5	26	0.93	1273	0.75	-0.12	-2.04
NA	63	1	1	2	601	26	2.65	8	18.6	9.6	28.2	64.8	40.02	25.8	27	1	1120	0.69	-0.88	-2.56
NA	47.8	1	0	0	0	18.1	2.95	9.1	21.3	11	32.3	62.4	28.92	29.5	25.3	0.89	1213	0.84	-0.54	-1.16
NA	44	0	1	1	1324	22.2	3.3	10.5	22.2	14.9	37.1	73	30.32	49.3	24.4	1	1425	1.09	1.64	1.2
NA	43.8	1	0	0	0	20.3	2.86	8.8	20.8	10.3	31.1	63	32.12	28.5	24.6	0.9	1359	1.07	1.36	1.04
NA	57.8	0	0	0	0	17.1	2.94	9.1	21.2	10.9	32.1	61.3	27.92	29.4	23.4	0.86	1267	0.94	1.12	-0.24
NA	44.8	0	0	0	0	20.9	2.57	7.6	17.9	9.2	27.1	58.1	35.92	24.7	25.8	0.95	918	0.86	-0.44	-0.98
NA	55.8	0	0	0	0	23.4	2.6	7.8	18.6	8.9	27.5	61.2	38.12	25.1	27.2	0.99	1113	0.83	-0.12	-1.24
NA	47.8	0	0	0	0	21.3	2.86	8.8	20.3	10.7	31	64	33.22	28.4	23.2	0.88	1173	0.98	0.76	0.2
NA	43.8	0	0	0	0	29.2	3.15	9.9	23	12.1	35.1	77.3	37.72	32.1	29.5	0.98	1289	0.79	-1.2	-1.62
NA	49.8	0	0	0	0	13.4	2.65	8	18.7	9.5	28.2	52.2	25.62	25.8	20.6	0.84	1130	0.83	-0.18	-1.32
NA	62.8	1	0	0	0	17.3	2.78	8.4	19.6	10.3	29.9	58.4	29.52	27.4	22	0.84	1157	0.65	-1.3	-2.98
NA	45.8	1	0	0	0	21.3	3.09	9.7	22.7	11.6	34.3	68.3	31.12	31.5	26.3	0.92	1295	0.97	-0.28	-0.66
NA	54.8	0	0	0	0	20.8	2.78	8.4	19.6	10.3	29.9	61.9	33.52	27.4	23	0.88	1179	0.77	-0.72	-1.84
NA	44.8	0	0	0	0	16.5	2.68	8.1	18.8	9.9	28.7	55.9	29.42	26.2	21.6	0.85	1134	0.68	-2.2	-2.64
NA	67.8	0	0	0	0	17.1	2.82	8.6	20.3	10.2	30.5	59	28.82	27.9	21.9	0.87	1290	0.79	0.56	-1.58
NA	53.8	0	0	0	0	29.2	3.28	10.4	24.6	12.2	36.8	79.7	36.62	33.7	29.6	0.98	1362	0.96	1	-0.02
NA	65.8	1	0	0	0	22.1	2.76	8.4	19.9	9.8	29.7	63	35.02	27.2	27.3	0.95	1138	0.81	0.6	-1.4
NA	50.8	1	0	0	0	17.5	2.87	8.8	20.3	10.9	31.2	60.3	28.92	28.5	22.4	0.84	1143	0.92	0.36	-0.38
NA	54.8	0	0	0	0	19.3	2.54	7.5	17.6	9.1	26.7	56	34.32	24.4	23.3	0.9	996	0.91	0.6	-0.5
NA	50	0	1	1	756	23	2.89	8.9	21.1	10.4	31.5	66.2	34.72	28.7	25.5	0.94	1241	0.73	-1.58	-2.2
NA	70.8	1	0	0	0	16.1	2.63	7.9	18.6	9.2	27.8	54.5	29.52	25.5	21.6	0.89	1169	1.01	1.18	0.42
NA	58.8	1	0	0	0	11.5	2.66	8	18.7	9.6	28.3	50.5	22.82	25.9	19.7	0.82	1214	0.87	0.46	-0.9
NA	53.8	0	0	0	0	29.6	3.04	9.5	22.2	11.4	33.6	75.6	39.02	30.7	29.9	0.99	1180	0.79	-0.7	-1.68
NA	53.8	0	0	0	0	15.9	2.7	8.1	19.1	9.7	28.8	55.5	28.52	26.4	22	0.88	1162	0.9	0.36	-0.58
NA	63.8	1	0	0	0	26.7	3.11	9.7	23.1	11.3	34.4	73.9	36.02	31.5	27.5	0.96	1419	0.94	1.62	-0.22
NA	51.8	0	0	0	0	25.8	2.95	9.1	21.3	11	32.3	70.2	36.72	29.5	26.1	0.93	1248	0.97	0.88	0.06
NA	51.8	0	0	0	0	28.4	3.39	10.8	25.5	12.9	38.4	80.9	34.92	35.1	29	0.96	1388	1.09	2.08	1.18
NA	60.8	0	0	0	0	11.4	2.36	6.8	16.2	8.1	24.3	44.9	25.42	22.2	19.4	0.88	1055	0.74	-0.6	-2.12
NA	54.8	1	0	0	0	19.5	2.65	7.9	18.8	9.3	28.1	58.3	33.42	25.8	25.9	0.93	1135	0.82	-0.34	-1.34
NA	40.8	0	0	0	0	28.2	3.19	10.1	23.4	12.2	35.6	77.1	36.52	32.6	27.3	0.94	1309	0.77	-1.6	-1.82
NA	51.8	0	0	0	0	20.6	2.9	8.9	21	10.6	31.6	64	32.12	28.9	26	0.92	1223	0.76	-1.06	-1.94
NA	66.8	1	0	0	0	16.1	2.32	6.7	15.9	7.8	23.7	48.8	32.92	21.7	23.9	0.94	1054	0.76	0.1	-1.94
NA	65.8	1	0	0	0	17.3	2.78	8.4	19.6	10.3	29.9	58.4	29.52	27.4	22	0.84	1157	0.7	-0.58	-2.52
NA	67.8	0	0	0	0	15.1	2.63	7.9	18.5	9.4	27.9	53.5	28.22	25.5	22.3	0.88	1126	1.09	3.34	1.22
NA	51.8	0	0	0	0	12.5	2.28	6.5	15.2	7.9	23.1	44.4	28.02	21.2	20.5	0.87	979	0.75	-1.92	-2.64
NA	63.8	0	0	0	0	29.4	3.1	9.7	23.1	11.3	34.4	76.6	38.32	31.4	30.7	1	1266	0.75	-0.18	-2
NA	52.8	1	0	0	0	22.6	2.9	8.9	21.2	10.5	31.7	66.1	34.22	28.9	26.8	0.94	1270	1	1.24	0.36
NA	51.8	0	0	0	0	14.4	2.77	8.4	19.4	10.4	29.8	55.3	25.92	27.2	20.3	0.8	1188	0.82	-0.5	-1.32
NA	61.8	0	0	0	0	7.9	2.83	8.6	20.6	10.1	30.7	50	15.62	28	18.4	0.88	1270	0.72	-0.62	-2.32
NA	53.8	0	0	0	0	13.9	2.72	8.2	19.2	9.9	29.1	54	25.72	26.7	21.1	0.84	1214	0.82	-0.28	-1.34
NA	37.8	1	0	0	0	23	2.82	8.6	20.2	10.3	30.5	64.9	35.42	27.9	27.4	0.94	1106	1.09	1.26	1.16
NA	58.8	0	0	0	0	13	2.64	7.9	18.6	9.5	28.1	51.7	25.12	25.7	20.2	0.84	1181	0.99	1.5	0.26
NA	43.8	0	0	0	0	14.9	2.45	7.2	16.7	8.7	25.4	49.9	29.82	23.2	21.3	0.88	985	0.89	-1.1	-1.4
NA	50.8	1	0	0	0	32.2	3.22	10.1	24.2	11.8	36	81.6	39.42	32.9	31.5	1.04	1335	0.84	-0.46	-1.18
NA	52.8	0	0	0	0	24.2	3.02	9.4	22.2	11.1	33.3	69.9	34.52	30.5	27	0.95	1249	0.79	-0.62	-1.6
NA	46.8	0	0	0	0	10.7	2.24	6.4	15.1	7.5	22.6	41.9	25.52	20.7	18.6	0.9	1049	0.76	-1.46	-1.96
NA	62.8	0	0	0	0	12	2.55	7.6	17.7	9.1	26.8	49	24.42	24.8	20.1	0.86	1115	0.85	0.64	-1.02
NA	44.8	0	0	0	0	22.2	2.82	8.6	20	10.5	30.5	64.2	34.52	27.9	23	0.89	1209	0.77	-1.44	-1.84
NA	60.8	1	0	0	0	12.1	2.81	8.6	19.4	11	30.4	53.9	22.32	28	22.4	0.86	1096	0.77	-0.38	-1.82
NA	59.8	1	0	0	0	14.2	2.62	7.8	18	9.8	27.8	52.4	27.02	26.2	20	0.95	1148	0.77	-0.38	-1.82
NA	58.8	1	0	0	0	15.2	3.05	9.5	21.5	12.2	33.7	61.5	24.72	34.9	24	0.85	1119	1.04	2.04	0.7
NA	53.8	0	0	0	0	21.7	2.94	9.1	20.7	11.4	32.1	65.8	32.92	29.8	24.2	0.95	1203	1.17	3.02	2.02
NA	70.8	0	0	0	0	25.6	3.15	9.9	22.8	12.1	34.9	73.6	34.72	32	26.7	0.92	1306	0.85	1.32	-1.02
NA	46.8	1	0	0	0	18.1	2.89	8.9	20.9	10.5	31.4	61.3	29.52	28.7	23.4	0.88	1226	0.89	-0.22	-0.72
NA	44.8	1	0	0	0	22	2.71	8.2	19.4	9.5	28.9	61.9	35.52	26.5	27.1	0.95	1131	0.78	-1.24	-1.76
NA	41	1	1	1	186	21.1	2.88	8.9	21	10.4	31.4	64.2	32.72	28.7	25.7	0.92	1225	0.79	-0.98	-1.7
NA	48	1	1	1	656	16.5	2.78	8.4	20	9.9	29.9	57.7	28.52	27.4	22	0.85	1357	0.9	-0.6	-0.54
NA	45	1	1	1	153	17.2	2.81	8.6	20.2	10.2	30.4	58.9	29.12	27.8	22.4	0.88	1259	0.78	-1.36	-1.74
NA	50	0	1	1	756	26.3	2.88	8.8	21	10.3	31.3	69.3	37.82	28.7	27.8	0.98	1311	0.77	-1.54	-1.8
NA	45	1	1	1	1017	22.6	3	9.3	22	11	33	67.9	33.22	30.2	24.6	0.91	1334	1.02	1.16	0.62
NA	49	0	1	1	204	22.3	3.25	10.3	24.1	12.3	36.4	72.2	30.82	33.3	24.7	0.88	1417	0.93	0.1	-0.32
NA	46	0	1	1	172	13.1	2.79	8.5	20	10.2	30.2	54.6	24.02	27.6	19.6	0.83	1295	1.03	0.9	0.66
NA	51	0	1	1	153	23	2.89	8.9	21.1	10.4	31.5	66.2	34.72	28.7	25.5	0.94	1241	0.73	-1.58	-2.2
NA	48	1	1	1	208	23.7	3.29	10.4	24.5	12.4	36.9	74.3	31.82	33.8	25.1	0.9	1447	1.03	0.98	0.68
NA	64	0	1	1	169	22	3.13	9.8	23.1	11.7	34.8	69.7	31.42	31.9	25.9	0.9	1349	0.86	-0.6	-0.98
NA	47	0	1	1	163	18	2.96	9.1	21.4	10.9	32.3	62.5	28.82	29.6	24.4	0.89	1251	1.09	1.78	1.26
NA	37	0	1	1	189	10.7	3	9.3	21.1	11.9	33	55.9	19.02	30.1	21.3	0.81	1194	1.05	1.58	0.82
NA	55	0	1	1	205	22.8	2.79	8.5	20.2	9.9	30.1	64.2	35.42	27.5	26.7	0.96	1242	0.94	0.12	-0.2
NA	40	1	1	1	793	22.6	3	9.3	22	11	33	67.9	33.22	30.2	24.6	0.91	1334	1.02	1.16	0.62
NA	37	0	1	1	353	15.6	3.14	9.8	11.9	44.7	34.8	62.4	24.52	31.9	23.3	0.85	1340	0.95	0.1	-0.04
NA	50	1	1	1	299	22.2	3.3	10.5	22.2	14.9	37.1	73	30.32	49.3	24.4	1	1425	1.05	1.22	0.86
NA	52	1	1	1	399	23.6	2.86	8.8	20.8	10.3	31.1	66.4	35.52	28.5	27.3	0.96	1202	1	1.04	0.32
NA	70	0	1	1	284	24.2	2.94	9.1	21.1	11.1	32.2	68.3	35.32	29.4	25.7	0.91	1155	1.03	2.76	0.7
NA	42	1	1	1	445	16.4	2.71	8.2	19.2	9.7	28.9	56.2	29.12	26.8	22.8	0.9	1217	1.11	0.66	0.54
NA	48	0	1	1	240	11.3	2.42	7.1	16.7	8.4	25.1	45.8	24.52	22.9	19.1	0.88	1108	0.85	-0.5	-1.08
NA	44	1	1	1	510	17.5	2.69	8.1	19.2	9.5	28.7	57	30.52	26.3	22.3	0.9	1239	0.8	-1.28	-1.56
NA	40	1	1	1	686	11.9	2.8	8.5	19.9	10.3	30.2	53.5	22.12	27.7	20.1	0.81	1262	1.07	1.12	0.98
NA	52	1	1	1	726	18.3	2.72	8.2	19.5	9.6	29.1	58.3	31.22	26.6	23.1	0.91	1178	0.85	-0.28	-1.06
NA	54	0	1	1	313	15.4	3.43	11	24.1	14.7	38.8	68.6	22.32	-80.5	25.8	0.92	1258	1.01	0.46	-0.34
NA	25	1	1	1	677	20.4	2.88	8.8	20.9	10.5	31.4	63.4	32.02	28.6	23.3	0.91	1448	0.81	-1.54	-1.48
NA	35	1	1	1	1419	12.9	3.03	9.4	21.8	11.7	33.5	58.8	21.82	30.6	21.6	0.83	1332	1.16	1.88	1.92
NA	49	1	1	1	595	24.3	2.97	9.2	21.8	10.8	32.6	69.1	35.12	29.8	26.7	0.91	1272	0.73	-1.68	-2.24
NA	51	1	1	1	866	22.6	2.57	7.7	18.3	8.8	27.1	60	37.62	24.8	26.7	1	1125	0.94	0.44	-0.22
NA	51	0	1	1	198	13	2.69	8.1	19.1	9.7	28.8	52.5	24.62	26.3	20	0.84	1181	1	1.06	0.38
NA	41	0	1	1	399	13.1	2.79	8.5	20	10.2	30.2	54.6	24.02	27.6	19.6	0.83	1295	1	0.52	0.36
NA	54	0	1	1	1740	22	2.79	8.5	20.3	9.8	30.1	63.4	34.62	27.5	23.9	0.95	1240	0.79	-0.7	-1.6
NA	43	1	1	1	1119	20.4	3.01	9.3	22.1	11	33.1	65.8	30.92	30.2	25.1	0.91	1315	1.06	1.16	0.98
NA	41	1	1	1	346	17.9	2.75	8.4	19.7	10	29.7	58.6	30.42	27.1	23.5	0.9	1246	1.21	2.48	2.36
NA	48	0	1	1	375	19.3	3.06	9.5	22.4	11.4	33.8	65.7	29.22	30.9	24.7	0.89	1281	0.9	-0.18	-0.64
NA	45	0	1	1	457	18.3	3.04	9.5	22.2	11.3	33.5	64.3	28.42	30.6	23.1	0.87	1326	1.03	0.86	0.5
NA	46	0	1	1	324	14	2.6	7.8	18.3	9.2	27.5	51.8	26.82	25.2	21.3	0.89	1163	1.03	1.02	0.68
NA	48	0	1	1	399	27.4	3.19	10	23.7	11.8	35.5	76.1	35.92	32.5	27.6	0.96	1378	1.01	0.94	0.5
NA	48	0	1	1	240	8.8	2.41	7	16.5	8.4	24.9	43.2	20.42	22.8	18	0.84	1100	0.79	-1.2	-1.62
